# Supplementary material for: The genetics of a putative social trait in natural populations of yeast
Source: Mol Ecol. 2014 Oct 4;23(20):5061–71. doi: 10.1111/mec.12904 (PMC4285311; doi:10.1111/mec.12904)
Supplement: Appendix S1 — List of all strains used in this study with strain names and details. [file mec0023-5061-SD1.xlsx]

## Sheet: Sheet1
Name	Reference	Genetic Background	SUC gene chromosomal location	Source and Geographic Origin	Genome Source*	Notes
Standard strains
C.Lab.1	Mortimer & Johnston 1986	S288c	IX, Southern Blot	Lab, California, USA	SGD
C.Lab.1.suc2::KANMX	Mortimer & Johnston 1986	S288c	-	Lab, California, USA	SGD
Wild S. paradoxus
P.Oak.1	Koufopanou et al., 2006	Y7	IX, Southern Blot	Bark of Quercus spp, Silwood Park, UK	SGRP2
P.Oak.2	Koufopanou et al., 2006	Y8.1	IX, Southern Blot	Bark of Quercus spp, Silwood Park, UK	SGRP1
P.Oak.3	Koufopanou et al., 2006	Y8.5	IX, Southern Blot	Bark of Quercus spp, Silwood Park, UK	SGRP2
P.Oak.4	Koufopanou et al., 2006	Y9.6	IX, Southern Blot	Bark of Quercus spp, Silwood Park, UK	SGRP2
P.Oak.5	Koufopanou et al., 2006	Y6.5	IX, Southern Blot	Bark of Quercus spp, Silwood Park, UK	SGRP2
P.Oak.6	Johnson et al., 1987	S36.7	IX, Southern Blot	Oak, Silwood Park, UK	SGRP2
P.Oak.7	Johnson et al., 1987	T18.2	IX, Southern Blot	Oak, London, UK	-
P.Oak.8	Johnson et al., 1987	T21.4	IX, Southern Blot	Bark of Q. robur, Silwood Park, UK	SGRP2
P.Oak.9	Johnson et al., 1987	T22.1	IX, Southern Blot	Oak, London, UK	-
P.Oak.10	Johnson et al., 1987	Q4.1	IX, Southern Blot	Oak, London, UK	-
P.Oak.11	Johnson et al., 1987	Q6.1	IX, Southern Blot	Oak, London, UK	-
P.Oak.12	Johnson et al., 1987	Q14.4	IX, Southern Blot	Oak, London, UK	-
P.Oak.13	Johnson et al., 1987	Q15.1	IX, Southern Blot	Oak, London, UK	-
P.Oak.14	Johnson et al., 1987	Q43.5	IX, Southern Blot	Oak, London, UK	-
P.Oak.15	Johnson et al., 1987	Q31.4	IX, Southern Blot	Oak, Windsor Great Park, UK	SGRP1
P.Oak.16	Johnson et al., 1987	Q32.3	IX, Southern Blot	Oak, Windsor Great Park, UK	SGRP1
P.Oak.17	Johnson et al., 1987	Q59.1	IX, Southern Blot	Oak, Windsor Great Park, UK	SGRP2
P.Oak.18	Johnson et al., 1987	Q69.8	IX, Southern Blot	Oak, Windsor Great Park, UK	SGRP1
P.Oak.19	Johnson et al., 1987	Q62.5	IX, Southern Blot	Oak, Windsor Great Park, UK	SGRP1
P.Oak.20	Johnson et al., 1987	Q74.4	IX, Southern Blot	Oak, Windsor Great Park, UK	SGRP1
P.Oak.21	Johnson et al., 1987	Q89.8	IX, Southern Blot	Oak, Windsor Great Park, UK	SGRP1
P.Oak.22	Johnson et al., 1987	Q95.3	IX, Southern Blot	Oak, Windsor Great Park, UK	SGRP2
P.Oak.23	Johnson et al., 1987	W7	IX, Southern Blot	Oak, Silwood Park, UK	SGRP2
P.Oak.24	Koufopanou et al., 2006	Z1	IX, Southern Blot	Oak, Silwood Park, UK	SGRP2
P.Oak.25	Koufopanou et al., 2006	Z1.1	IX, Southern Blot	Oak, Silwood Park, UK	SGRP2
P.Oak.26	This Study	EM5	IX, Southern Blot	Oak bark, Plön, Germany	-
P.Oak.27	This Study	EM7	IX, Southern Blot	Oak bark, Plön, Germany	-
P.Oak.28	This Study	EM11	IX, Southern Blot	Oak bark, Plön, Germany	-
P.Oak.29	This Study	EM13	IX, Southern Blot	Oak bark, Plön, Germany	-
P.Oak.30	This Study	EM15	IX, Southern Blot	Oak bark, Plön, Germany	-
P.Oak.31	This Study	EM17	IX, Southern Blot	Oak bark, Plön, Germany	-
P.Oak.32	This Study	EM19	IX, Southern Blot	Oak bark, Plön, Germany	-
P.Oak.33	This Study	EM21	IX, Southern Blot	Oak bark, Plön, Germany	-
P.Oak.34	This Study	EM23	IX, Southern Blot	Oak bark, Plön, Germany	-
P.Oak.35	This Study	EM33	IX, Southern Blot	Oak bark, Plön, Germany	-
P.Oak.36	This Study	EM39	IX, Southern Blot	Oak bark, Plön, Germany	-
P.Oak.37	This Study	EM43	IX, Southern Blot	Oak bark, Plön, Germany	-
P.Oak.38	This Study	EM45	IX, Southern Blot	Oak bark, Plön, Germany	-
P.Oak.39	This Study	EM47	IX, Southern Blot	Oak bark, Plön, Germany	-
P.Oak.40	This Study	EM49	IX, Southern Blot	Oak bark, Plön, Germany	-
P.Oak.41	This Study	EM51	IX, Southern Blot	Oak bark, Plön, Germany	-
P.Oak.42	This Study	EM53	IX, Southern Blot	Oak bark, Plön, Germany	-
P.Oak.43	This Study	EM55	IX, Southern Blot	Oak bark, Plön, Germany	-
P.Oak.44	This Study	EM57	IX, Southern Blot	Oak bark, Plön, Germany	-
P.Oak.45	This Study	EM59	IX, Southern Blot	Oak bark, Plön, Germany	-
P.Oak.46	This Study	EM104	IX, Southern Blot	Oak bark, Plön, Germany	-
P.Oak.47	This Study	EM105	IX, Southern Blot	Oak bark, Plön, Germany	-
P.Oak.48	This Study	EM106	IX, Southern Blot	Oak bark, Plön, Germany	-
P.Oak.49	This Study	EM107	IX, Southern Blot	Oak bark, Plön, Germany	-
P.Oak.50	This Study	EM108	IX, Southern Blot	Oak bark, Plön, Germany	-
P.Oak.51	This Study	EM109	IX, Southern Blot	Oak bark, Plön, Germany	-
P.Oak.52	This Study	EM131	IX, Southern Blot	Oak bark, Plön, Germany	-
P.Oak.53	This Study	EM133	IX, Southern Blot	Oak bark, Plön, Germany	-
P.Oak.54	This Study	EM135	IX, Southern Blot	Oak bark, Plön, Germany	-
P.Oak.55	Naumov G 1987	N-17	IX, Southern Blot	Exudate of Q. robur, Tartastan, Russia	SGRP1
P.Oak.56	Naumov G 1987	N-44	IX, Southern Blot	Exudate of Q. mongolica, Ternei, Russia	SGRP2
P.Oak.57	Naumov G 1987	N-43	IX, Southern Blot	Exudate of Q. mongolica, Ternei, Russia	SGRP1
P.Oak.58	Naumov G 1987	N-45	IX, Southern Blot	Exudate of Q. mongolica, Ternei, Russia	SGRP1
P.Oak.59	Naumov G 1987	IFO1804	IX, Southern Blot	Oak, Japan	SGRP1
P.Oak.60	Koufopanou et al., 2006	A4	IX, Southern Blot	Bark of Q. rubra, Quebec, Canada	SGRP1
P.Oak.61	Koufopanou et al., 2006	A12	IX, Southern Blot	Soil beneath Q. rubra, Quebec, Canada	SGRP1
P.Oak.62	Naumov G 1987	CBS432	IX, Southern Blot	Bark of Quercus spp, Moscow area, Russia	SGRP1
P.Oak.63	Iurkow A 2005	KPN3828	IX, Southern Blot	Bark of Q. robur, Novosibirsk, Siberia, Russia	SGRP1
P.Oak.64	Iurkow A 2005	KPN3829	IX, Southern Blot	Bark of Q. robur, Novosibirsk, Siberia, Russia	SGRP1
P.Oak.65	Sniegowski et al., 2002	YPS138	IX, Southern Blot	Soil beneath Q. velutina, Pennsylvania, USA	SGRP2
P.Maple.Tree.1	Charron et al., 2014	LL11-002	IX, Southern Blot	Maple tree bark, Québec, Canada	-	gift from C. R. Landry
P.Maple.Tree.2	Charron et al., 2014	LL11-003	IX, Southern Blot	Maple tree bark, Québec, Canada	-	gift from C. R. Landry
P.Maple.Tree.3	Charron et al., 2014	LL11-005	IX, Southern Blot	Maple tree bark, Québec, Canada	-	gift from C. R. Landry
P.Maple.Tree.4	Charron et al., 2014	LL11-007	IX, Southern Blot	Maple tree bark, Québec, Canada	-	gift from C. R. Landry
P.Maple.Tree.5	Charron et al., 2014	LL11-008	IX, Southern Blot	Maple tree bark, Québec, Canada	-	gift from C. R. Landry
P.Maple.Tree.6	Charron et al., 2014	LL11-012	IX, Southern Blot	Maple tree bark, Québec, Canada	-	gift from C. R. Landry
P.Maple.Tree.7	Charron et al., 2014	LL12-007	IX, Southern Blot	Maple tree bark, Québec, Canada	-	gift from C. R. Landry
P.Maple.Tree.8	Charron et al., 2014	LL12-008	IX, Southern Blot	Maple tree bark, Québec, Canada	-	gift from C. R. Landry
P.Maple.Tree.9	Charron et al., 2014	LL12-10	IX, Southern Blot	Maple tree bark, Québec, Canada	-	gift from C. R. Landry
P.Maple.Tree.10	Charron et al., 2014	LL12-011	IX, Southern Blot	Maple tree bark, Québec, Canada	-	gift from C. R. Landry
P.Maple.Tree.11	Charron et al., 2014	LL12-012	IX, Southern Blot	Maple tree bark, Québec, Canada	-	gift from C. R. Landry
P.Maple.Tree.12	Charron et al., 2014	LL12-014	IX, Southern Blot	Maple tree bark, Québec, Canada	-	gift from C. R. Landry
P.Maple.Tree.13	Charron et al., 2014	LL12-027	IX, Southern Blot	Maple tree bark, Québec, Canada	-	gift from C. R. Landry
P.Maple.Tree.14	Charron et al., 2014	LL12-028	IX, Southern Blot	Maple tree bark, Québec, Canada	-	gift from C. R. Landry
P.Maple.Tree.15	Charron et al., 2014	LL12-026	IX, Southern Blot	Maple tree bark, Québec, Canada	-	gift from C. R. Landry
Wild S. cerevisiae
C.Oak.1	Sniegowski et al., 2002	YPS606	IX, Southern Blot	Bark of Q. rubra, Pennsylvania, USA	SGRP1
C.Oak.2	Sniegowski et al., 2002	YPS163	IX, Southern Blot	Soil beneath Q. rubra, USA	-
C.Oak.3	Kuehne 2005	YPS681	IX, Southern Blot	Oak, Woodland, Pennsylvania, USA	-
C.Oak.4	Kuehne 2005	YPS670	IX, Southern Blot	Oak, Woodland, Pennsylvania, USA	-
C.Oak.5	Sniegowski et al., 2002	YPS128	IX, Southern Blot	Soil beneath Q. alba, Pennsylvania, USA	SGRP2
C.Soil.1	Liti et al., 2006	DBVPG1788	IX, Southern Blot	Soil, Turku, Finland	SGRP1
C.Soil.2	Liti et al., 2006	DBVPG1373	IX, Southern Blot	Soil, Netherlands	SGRP2
C.Soil.3		DBVPG1794	IX, Southern Blot	Soil, Vilk, Finland	-	gift from L. Kruglyak
C.Cactus.1		CECT10109	IX, Southern Blot	Exudate of prickly pear, Spain	-	gift from L. Kruglyak
C.Fruit.1	Liti et al., 2009	UWOPS83-787.3	IX, Southern Blot	Fruit, Opuntia megacantha, Great Inagua Island	SGRP2
C.Cocoa.1		DBVPG3591	IX, Southern Blot	Cocoa beans, Unknown	-	gift from L. Kruglyak
C.Fig.1	Mortimer & Johnston 1986	EM93	IX, Southern Blot	Rotting figs, California	-	gift from L. Kruglyak
C.Nectar.1	Naumov, 2006	UWOPS03-461.4	IX, II, X, XIV, Southern Blot and ddPCR	Nectar, Bertram palm, Telok Senangin, Malaysia	SGRP2
C.Nectar.2	Liti et al., 2009	UWOPS05-227.2	IX, II, X, XIV, Southern Blot and ddPCR	Bertam palm flower, Telok Senangin, Malaysia	SGRP1
C.Nectar.3	Liti et al., 2009	UWOPS05-217.3	IX, II, X, XIV, Southern Blot and ddPCR	Nectar, Bertram palm, Telok Senangin, Malaysia	SGRP1
C.Nectar.1.suc2::NATMX	This Study		-, II, X, XIV, Southern Blot	Nectar, Bertram palm, Telok Senangin, Malaysia	SGRP2
C.Nectar.2.suc2::NATMX	This Study		-, II, X, XIV, Southern Blot	Bertam palm flower, Telok Senangin, Malaysia	SGRP1
C.Nectar.3.suc2::NATMX	This Study		-, II, X, XIV, Southern Blot	Nectar, Bertram palm, Telok Senangin, Malaysia	SGRP1
C.Fruit.tree.1	Wang et al., 2012	BJ6	IX, ddPCR	Persimmon, orchard, Changping, Beijing, China	-	gift from F-Y Bai
C.Soil.4	Wang et al., 2012	BJ14	IX, ddPCR	Forest soil, secondary forest, Wuling Mountain, Beijing, China	-	gift from F-Y Bai
C.Oak.6	Wang et al., 2012	BJ20	IX, ddPCR	Bark of Quercus wutaishanica, secondary forest, Dongling Mountain, Beijing, China	-	gift from F-Y Bai
C.Rotten.wood.1	Wang et al., 2012	HN1	IX, ddPCR	Rotten wood, primeval forest, Diaoluo Mountain, Hainan, China	-	gift from F-Y Bai
C.Rotten.wood.2	Wang et al., 2012	HN6	IX, ddPCR	Rotten wood, primeval forest, Bawangling Mountain, Hainan, China	-	gift from F-Y Bai
C.Rotten.wood.3	Wang et al., 2012	HN8	IX, ddPCR	Rotten wood, primeval forest, Wuzhi Mountain, Hainan, China	-	gift from F-Y Bai
C.Rotten.wood.4	Wang et al., 2012	HN9	IX, ddPCR	Rotten wood, primeval forest, Wuzhi Mountain, Hainan, China	-	gift from F-Y Bai
C.Rotten.wood.5	Wang et al., 2012	HN10	IX, ddPCR	Rotten wood, primeval forest, Wuzhi Mountain, Hainan, China	-	gift from F-Y Bai
C.Rotten.wood.6	Wang et al., 2012	HN14	IX, ddPCR	Rotten wood, primeval forest, Jianfengling Mountain, Hainan, China	-	gift from F-Y Bai
C.Rotten.wood.7	Wang et al., 2012	HN15	IX, ddPCR	Rotten wood, primeval forest, Wuzhi Mountain, Hainan, China	-	gift from F-Y Bai
C.Soil.5	Wang et al., 2012	HN16	IX, ddPCR	Forest soil, primeval forest, Wuzhi Mountain, Hainan, China	-	gift from F-Y Bai
C.Hovenia.1	Wang et al., 2012	FJ7	IX, ddPCR	Bark of Hovenia acerba, primeval forest, Wuyi Mountain, Fujian, China	-	gift from F-Y Bai
C.Fagaceae.1	Wang et al., 2012	SX1	IX, ddPCR	Bark of a Fagaceae tree, primeval forest, Quinling Mountain, Shaanxi, China	-	gift from F-Y Bai
C.Fagaceae.2	Wang et al., 2012	SX2	IX, ddPCR	Bark of a Fagaceae tree, primeval forest, Quinling Mountain, Shaanxi, China	-	gift from F-Y Bai
C.Oak.7	Wang et al., 2012	SX6	IX, ddPCR	Bark of Quercus fabri, primeval forest, Qinling Mountain, Shaanxi, China	-	gift from F-Y Bai
Domesticated S. cerevisiae
C.Ginger.wine	Naumov et al., 1993	CBS403	VII, IX, II, Southern Blot and ddPCR	Ginger wine	SGRP1
C.Billi.wine	Naumov et al., 1993	CBS405	VII, IX, II, Southern Blot and ddPCR	Billi wine	SGRP1
C.Ginger.wine.suc2::NATMX	This Study		VII, -, II, Southern Blot	Ginger wine	SGRP1
C.Billi.wine.suc2::NATMX	This Study		VII, -, II, Southern Blot	Billi wine	SGRP1
*SGD: Saccharomyces genome database
*SGRP1:Saccharomyces genome resequencing project
*SGRP2:Saccharomyces genome resequencing project, 2 (Bergström et al., 2014)
References
1.Mortimer RK & Johnston JR. Genealogy of principal strains of the yeast genetic stock center. Genetics (1986) 113, 35-43.
2.Sniegowski PD, Dombrowski PG., & Fingerman E. Saccharomyces cerevisiae and Saccharomyces paradoxus coexist in a natural woodland site in North America and display different levels of reproductive isolation from European conspecifics. FEMS Yeast Res (2002) 1, 299-306.
3.Kuehne HA. Genetic population structure and biogeography of natural Saccharomyces populations. Ph.D. thesis, Department of Biology. University of Pennsylvania, Philadelphia. (2005).
4.Liti G, Barton DB, & Louis EJ. Sequence diversity, reproductive isolation and species concepts in Saccharomyces. Genetics (2006) 174, 839-50.
5.Koufopanou V, Hughes J, Bell G., & Burt A. The spatial scale of genetic differentiation in a model organism: the wild yeast Saccharomyces paradoxus. Philos Trans R Soc Lond B Biol Sci (2006).
6.Naumov GI. Genetic-Basis for Classification and Identification of the Ascomycetous Yeasts. Studies in Mycology (1987) 469-475.
7.Johnson LJ et al. Population Genetics of the Wild Yeast Saccharomyces paradoxus. Genetics (2004) 166, 43-52.
8. Martini VA. Saccharomyces paradoxus comb. nov., a Newly Separated Species of the Saccharomyces sensu stricto Complex Based upon nDNA/nDNA Homologies. System. Appl. Microbiol. (1989) 12, 179-182.
9.Liti G, Barton DB, & Louis EJ. Sequence diversity, reproductive isolation and species concepts in Saccharomyces. Genetics (2006) 174, 839-50.
10. Naumov GI, Naumova ES, Sancho ED, and Korhola M. Taxogenetics of the Saccharomyces sensu stricto yeasts from Western and South Africa. Cryptogamie Mycol. (1993) 14, 263-270.
11.Liti G et al. Population genomics of domestic and wild yeasts. Nature (2009) 458:337–341.
12.Bergström et al. A High-definition view of functional genetic variation from natural yeast genomes. Mol. Biol. Evol. (2014).
13. Charron G, Leducq J-P, Bertin C, Dube AK, & Landry CR. Exploring the northern limit of the distribution of Saccharomyces cerevisiae and Sacchromyces paradoxus in North America. FEMS Yeast Res 14 (2014) 281-288.
14. Wang Q-M, Liu W-Q, Liti G, Wang S-A, & Bai F-Y. Surprisingly diverged populations of Saccharomyces cerevisiae in natural environments remote from human activity. Molecular Ecology (2012) 21(22):5404-17.
15. Iurkov AM. First isolation of the yeast Saccharomyces paradoxus in Western Siberia. Mikrobiologiia (2005) 74, 533-6.
