# Supplementary material for: The genetics of a putative social trait in natural populations of yeast
Source: Mol Ecol. 2014 Oct 4;23(20):5061–71. doi: 10.1111/mec.12904 (PMC4285311; doi:10.1111/mec.12904)
Supplement: Appendix S2 — Invertase producer screening results for each wild strain, producer strain, and nonproducer strain. Wild strains were tested once; control strains were tested as 3 replicates. [file mec0023-5061-SD2.xlsx]

## Sheet: Sheet1
Control strains	Paper Name	Absorbance 1	Absorbance 2	Absorbance 3	Mean Absorbance (minus blank)	cell volume (μl)	Volume correction	Non-producer	Fold-invertase production relative to Non-producer
S288c/producer	C.Lab.1	0.623033	0.4955	0.607067	0.5752	100	0.5752	0.0372663	15.4348
S288c/non-producer	C.Lab.1.suc2::KANMX	0.038233	0.041033	0.032533	0.0372663	100	0.0372663	0.0372663	1
Wild Strains					0.41945	20	2.09725	0.0372663	56.2773
Y7	P.Oak.1				0.3296	20	1.648	0.0372663	44.2222
Y8.1	P.Oak.2				0.3306	20	1.653	0.0372663	44.3564
Y8.5	P.Oak.3				0.19745	20	0.98725	0.0372663	26.4917
Y9.6	P.Oak.4				0.24985	20	1.24925	0.0372663	33.5222
Y6.5	P.Oak.5				0.523	20	2.615	0.0372663	70.1706
S36.7	P.Oak.6				0.4602	20	2.301	0.0372663	61.7447
T18.2	P.Oak.7				0.2886	20	1.443	0.0372663	38.7213
T21.4	P.Oak.8				0.526667	20	2.63333	0.0372663	70.6626
T22.1	P.Oak.9				0.8418	20	4.209	0.0372663	112.944
Q4.1	P.Oak.10				0.6633	20	3.3165	0.0372663	88.9945
Q6.1	P.Oak.11				0.76605	20	3.83025	0.0372663	102.78
Q14.4	P.Oak.12				0.6112	20	3.056	0.0372663	82.0043
Q15.1	P.Oak.13				0.43475	20	2.17375	0.0372663	58.3301
Q43.5	P.Oak.14				0.8711	20	4.3555	0.0372663	116.875
Q31.4	P.Oak.15				0.5747	20	2.8735	0.0372663	77.1071
Q32.3	P.Oak.16				0.713	20	3.565	0.0372663	95.6628
Q59.1	P.Oak.17				0.27885	20	1.39425	0.0372663	37.4131
Q69.8	P.Oak.18				0.3024	20	1.512	0.0372663	40.5728
Q62.5	P.Oak.19				0.62585	20	3.12925	0.0372663	83.9699
Q74.4	P.Oak.20				0.41555	20	2.07775	0.0372663	55.7541
Q89.8	P.Oak.21				0.2978	20	1.489	0.0372663	39.9556
Q95.3	P.Oak.22				0.7768	20	3.884	0.0372663	104.223
W7	P.Oak.23				0.28365	20	1.41825	0.0372663	38.0571
Z1	P.Oak.24				0.8416	20	4.208	0.0372663	112.917
Z1.1	P.Oak.25				0.3523	20	1.7615	0.0372663	47.2679
EM5	P.Oak.26				0.4637	20	2.3185	0.0372663	62.2143
EM7	P.Oak.27				0.46895	20	2.34475	0.0372663	62.9187
EM11	P.Oak.28				0.70795	20	3.53975	0.0372663	94.9852
EM13	P.Oak.29				0.57085	20	2.85425	0.0372663	76.5906
EM15	P.Oak.30				0.5639	20	2.8195	0.0372663	75.6581
EM17	P.Oak.31				0.3756	20	1.878	0.0372663	50.394
EM19	P.Oak.32				0.6652	20	3.326	0.0372663	89.2495
EM21	P.Oak.33				0.84895	20	4.24475	0.0372663	113.903
EM23	P.Oak.34				0.77995	20	3.89975	0.0372663	104.645
EM33	P.Oak.35				0.7325	20	3.6625	0.0372663	98.2791
EM39	P.Oak.36				0.73905	20	3.69525	0.0372663	99.1579
EM43	P.Oak.37				0.50095	20	2.50475	0.0372663	67.2121
EM45	P.Oak.38				0.5672	20	2.836	0.0372663	76.1009
EM47	P.Oak.39				0.5192	20	2.596	0.0372663	69.6607
EM49	P.Oak.40				0.5475	20	2.7375	0.0372663	73.4577
EM51	P.Oak.41				0.5183	20	2.5915	0.0372663	69.54
EM53	P.Oak.42				0.816	20	4.08	0.0372663	109.482
EM55	P.Oak.43				0.7342	20	3.671	0.0372663	98.5071
EM57	P.Oak.44				0.6819	20	3.4095	0.0372663	91.4901
EM59	P.Oak.45				0.6915	20	3.4575	0.0372663	92.7781
EM104	P.Oak.46				0.67775	20	3.38875	0.0372663	90.9333
EM105	P.Oak.47				0.74535	20	3.72675	0.0372663	100.003
EM106	P.Oak.48				0.70275	20	3.51375	0.0372663	94.2875
EM107	P.Oak.49				0.7097	20	3.5485	0.0372663	95.22
EM108	P.Oak.50				0.67585	20	3.37925	0.0372663	90.6784
EM109	P.Oak.51				0.7487	20	3.7435	0.0372663	100.453
EM131	P.Oak.52				0.70675	20	3.53375	0.0372663	94.8242
EM133	P.Oak.53				0.644	20	3.22	0.0372663	86.4051
EM233	P.Oak.54				0.42405	20	2.12025	0.0372663	56.8945
N-17	P.Oak.55				0.1863	20	0.9315	0.0372663	24.9958
N-44	P.Oak.56				0.2114	20	1.057	0.0372663	28.3634
N-43	P.Oak.57				0.23885	20	1.19425	0.0372663	32.0464
N-45	P.Oak.58				0.6099	20	3.0495	0.0372663	81.8299
IFO1804	P.Oak.59				0.60015	20	3.00075	0.0372663	80.5217
A4	P.Oak.60				0.59375	20	2.96875	0.0372663	79.6631
A12	P.Oak.61				0.660233	20	3.30116	0.0372663	88.583
CBS432	P.Oak.62				0.16208	20	0.8104	0.0372663	21.7462
KPN3828	P.Oak.63				0.179963	20	0.899813	0.0372663	24.1455
KPN3829	P.Oak.64				0.16948	20	0.8474	0.0372663	22.739
YPS138	P.Oak.65				0.16758	20	0.8379	0.0372663	22.4841
LL11-002	P.Maple.Tree.1				0.853567	20	4.26783	0.0372663	114.523
LL11-003	P.Maple.Tree.2				0.633133	20	3.16566	0.0372663	84.947
LL11-005	P.Maple.Tree.3				0.856767	20	4.28383	0.0372663	114.952
LL11-007	P.Maple.Tree.4				0.636033	20	3.18016	0.0372663	85.3361
LL11-008	P.Maple.Tree.5				0.718967	20	3.59484	0.0372663	96.4633
LL11-012	P.Maple.Tree.6				0.7943	20	3.9715	0.0372663	106.571
LL12-007	P.Maple.Tree.7				0.437933	20	2.18967	0.0372663	58.7572
LL12-008	P.Maple.Tree.8				0.464667	20	2.32334	0.0372663	62.3441
LL12-10	P.Maple.Tree.9				0.4556	20	2.278	0.0372663	61.1276
LL12-011	P.Maple.Tree.10				0.5916	20	2.958	0.0372663	79.3746
LL12-012	P.Maple.Tree.11				0.8318	20	4.159	0.0372663	111.602
LL12-014	P.Maple.Tree.12				1.02237	20	5.11184	0.0372663	137.17
LL12-027	P.Maple.Tree.13				0.760667	20	3.80333	0.0372663	102.058
LL12-028	P.Maple.Tree.14				0.966367	20	4.83183	0.0372663	129.657
LL12-026	P.Maple.Tree.15				0.42653	20	2.13265	0.0372663	57.2273
YPS606	C.Oak.1				0.2985	20	1.4925	0.0372663	40.0496
YPS163	C.Oak.2				0.13115	20	0.65575	0.0372663	17.5963
YPS681	C.Oak.3				0.3017	20	1.5085	0.0372663	40.4789
YPS670	C.Oak.4				0.17465	20	0.87325	0.0372663	23.4327
YPS128	C.Oak.5				0.23155	20	1.15775	0.0372663	31.0669
DBVPG1788	C.Soil.1				0.2687	20	1.3435	0.0372663	36.0513
DBVPG1373	C.Soil.2				0.48205	20	2.41025	0.0372663	64.6763
DBVPG1794	C.Soil.3				0.23615	20	1.18075	0.0372663	31.6841
UWOPS83-787.3	C.Fruit.1				0.3647	20	1.8235	0.0372663	48.9316
CECT10109	C.Cactus.1				0.2913	20	1.4565	0.0372663	39.0835
DBVPG3591	C.Cocoa.1				0.6003	20	3.0015	0.0372663	80.5419
EM93	C.Fig.1				0.4325	20	2.1625	0.0372663	58.0282
UWOPS03-461.4	C.Nectar.1				0.71265	20	3.56325	0.0372663	95.6158
UWOPS05-227.2	C.Nectar.2				0.35375	20	1.76875	0.0372663	47.4624
UWOPS05-217.3	C.Nectar.3				0.5987	20	2.9935	0.0372663	80.3272
BJ6	C.Fruit.tree.1				0.5092	20	2.546	0.0372663	68.319
BJ14	C.Soil.4				0.736867	20	3.68434	0.0372663	98.865
HN16	C.Soil.5				0.622433	20	3.11217	0.0372663	83.5114
BJ20	C.Oak.6				0.572867	20	2.86434	0.0372663	76.8612
SX6	C.Oak.7				0.931533	20	4.65767	0.0372663	124.983
HN1	C.Rotten.wood.1				0.3868	20	1.934	0.0372663	51.8967
HN6	C.Rotten.wood.2				0.3389	20	1.6945	0.0372663	45.47
HN8	C.Rotten.wood.3				0.8676	20	4.338	0.0372663	116.405
HN9	C.Rotten.wood.4				0.6717	20	3.3585	0.0372663	90.1216
HN10	C.Rotten.wood.5				0.689567	20	3.44783	0.0372663	92.5187
HN14	C.Rotten.wood.6				1.01727	20	5.08634	0.0372663	136.486
HN15	C.Rotten.wood.7				0.918867	20	4.59434	0.0372663	123.284
FJ7	C.Hovenia.1				0.482667	20	2.41334	0.0372663	64.7591
SX1	C.Fagaceae.1				0.924033	20	4.62017	0.0372663	123.977
SX2	C.Fagaceae.2				0.903867	20	4.51933	0.0372663	121.271
