# Supplementary material for: The genetics of a putative social trait in natural populations of yeast
Source: Mol Ecol. 2014 Oct 4;23(20):5061–71. doi: 10.1111/mec.12904 (PMC4285311; doi:10.1111/mec.12904)
Supplement: Appendix S3 — Invertase assay result for 11 strains and 5 suc2 knockout strains. Three measurements were performed for each strain. [file mec0023-5061-SD3.xlsx]

## Sheet: Sheet1
	Strain	sample volume (μl) for each strain	absorbance	minus (from equation)	division (from equation)	inv conc in total kit volume	Total kit volume	volume transferred to kit	volume added to reaction mixture	total reaction mixture volume	mass of invertase added (mg)	invertase per sample volume (mg/ul)	cell in 100ul	cells per ul	mg invertase per cell in 20 minutes	mg invertase/per cell/per minute
	C.Lab.1	100	0.26275	0.0541	274000000	7.62e-10	1100	100	50	500	4.19119e-06	4.19119e-08	11920000	119200	3.5161e-13	1.75805e-14
	C.Oak.3	15	0.2701	0.0541	274000000	7.89e-10	1100	100	50	500	4.33883e-06	2.89255e-07	10000000	100000	2.89255e-12	1.44628e-13
	C.Cactus.1	15	0.3647	0.0541	274000000	1.13e-09	1100	100	50	500	6.23902e-06	4.15935e-07	14320000	143200	2.90457e-12	1.45229e-13
	C.Fruit.1	15	0.46555	0.0541	274000000	1.5e-09	1100	100	50	500	8.26475e-06	5.50983e-07	11360000	113600	4.8502e-12	2.4251e-13
	C.Soil.3	15	0.48205	0.0541	274000000	1.56e-09	1100	100	50	500	8.59618e-06	5.73078e-07	10880000	108800	5.26726e-12	2.63363e-13
	C.Cocoa.1	15	0.5987	0.0541	274000000	1.99e-09	1100	100	50	500	1.09393e-05	7.29285e-07	14080000	140800	5.17958e-12	2.58979e-13
	C.Nectar.1.suc2::NATMX	15	0.07935	0.0541	274000000	9.22e-11	1100	100	50	500	5.0732e-07	3.38213e-08	6240000	62400	5.42009e-13	2.71004e-14
	C.Nectar.1	15	0.4325	0.0541	274000000	1.38e-09	1100	100	50	500	7.60089e-06	5.06726e-07	11280000	112800	4.49225e-12	2.24612e-13
	C.Nectar.2.suc2::NATMX	15	0.3694	0.0541	274000000	1.15e-09	1100	100	50	500	6.33343e-06	4.22228e-07	15840000	158400	2.66558e-12	1.33279e-13
	C.Nectar.2	15	0.71265	0.0541	274000000	2.41e-09	1100	100	50	500	1.32281e-05	8.81876e-07	15520000	155200	5.68219e-12	2.84109e-13
	C.Nectar.3.suc2::NATMX	15	0.09015	0.0541	274000000	1.32e-10	1100	100	50	500	7.24255e-07	4.82837e-08	7840000	78400	6.15863e-13	3.07931e-14
	C.Nectar.3	15	0.35375	0.0541	274000000	1.09e-09	1100	100	50	500	6.01907e-06	4.01271e-07	11680000	116800	3.43554e-12	1.71777e-13
	C.Billi.wine.suc2::NATMX	15	0.0979	0.0541	274000000	1.6e-10	1100	100	50	500	8.79926e-07	5.86617e-08	5360000	53600	1.09443e-12	5.47217e-14
	C.Billi.wine	15	0.3647	0.0541	274000000	1.13e-09	1100	100	50	500	6.23902e-06	4.15935e-07	7440000	74400	5.59052e-12	2.79526e-13
	C.Ginger.wine.suc2::NATMX	15	0.13955	0.0541	274000000	3.12e-10	1100	100	50	500	1.71653e-06	1.14435e-07	6080000	60800	1.88216e-12	9.4108e-14
	C.Ginger.wine	15	0.6551	0.0541	274000000	2.19e-09	1100	100	50	500	1.20722e-05	8.0481e-07	5120000	51200	1.5719e-11	7.85948e-13
	Strain
	C.Lab.1	100	0.3277	0.0541	274000000	9.99e-10	1100	100	50	500	5.49582e-06	5.49582e-08	11920000	119200	4.61058e-13	2.30529e-14
	C.Oak.3	20	0.3117	0.0541	274000000	9.41e-10	1100	100	50	500	5.17443e-06	2.58722e-07	10000000	100000	2.58722e-12	1.29361e-13
	C.Cactus.1	20	0.3158	0.0541	274000000	9.56e-10	1100	100	50	500	5.25679e-06	2.62839e-07	14320000	143200	1.83547e-12	9.17735e-14
	C.Fruit.1	20	0.47655	0.0541	274000000	1.54e-09	1100	100	50	500	8.4857e-06	4.24285e-07	11360000	113600	3.7349e-12	1.86745e-13
	C.Soil.3	20	0.61015	0.0541	274000000	2.03e-09	1100	100	50	500	1.11693e-05	5.58463e-07	10880000	108800	5.13293e-12	2.56647e-13
	C.Cocoa.1	20	0.71105	0.0541	274000000	2.4e-09	1100	100	50	500	1.3196e-05	6.598e-07	14080000	140800	4.68608e-12	2.34304e-13
	C.Nectar.1.suc2::NATMX	20	0.1542	0.0541	274000000	3.66e-10	1100	100	50	500	2.0108e-06	1.0054e-07	6240000	62400	1.61122e-12	8.05608e-14
	C.Nectar.1	20	0.61615	0.0541	274000000	2.05e-09	1100	100	50	500	1.12898e-05	5.64489e-07	11280000	112800	5.00434e-12	2.50217e-13
	C.Nectar.2.suc2::NATMX	20	0.4806	0.0541	274000000	1.56e-09	1100	100	50	500	8.56705e-06	4.28353e-07	15840000	158400	2.70425e-12	1.35212e-13
	C.Nectar.2	20	0.84295	0.0541	274000000	2.88e-09	1100	100	50	500	1.58454e-05	7.92271e-07	15520000	155200	5.10484e-12	2.55242e-13
	C.Nectar.3.suc2::NATMX	20	0.2107	0.0541	274000000	5.72e-10	1100	100	50	500	3.14569e-06	1.57284e-07	7840000	78400	2.00618e-12	1.00309e-13
	C.Nectar.3	20	0.4875	0.0541	274000000	1.58e-09	1100	100	50	500	8.70565e-06	4.35282e-07	11680000	116800	3.72673e-12	1.86337e-13
	C.Billi.wine.suc2::NATMX	20	0.12035	0.0541	274000000	2.42e-10	1100	100	50	500	1.33087e-06	6.65434e-08	5360000	53600	1.24148e-12	6.20741e-14
	C.Billi.wine	20	0.49505	0.0541	274000000	1.61e-09	1100	100	50	500	8.8573e-06	4.42865e-07	7440000	74400	5.95249e-12	2.97624e-13
	C.Ginger.wine.suc2::NATMX	20	0.1287	0.0541	274000000	2.72e-10	1100	100	50	500	1.49859e-06	7.49296e-08	6080000	60800	1.23239e-12	6.16197e-14
	C.Ginger.wine	20	0.85435	0.0541	274000000	2.92e-09	1100	100	50	500	1.60744e-05	8.0372e-07	5120000	51200	1.56977e-11	7.84883e-13
							1000
	Strain						1000
	C.Lab.1	100	0.3125	0.0541	274000000	9.44e-10	1100	100	50	500	5.1905e-06	5.1905e-08	11920000	119200	4.35445e-13	2.17722e-14
	C.Oak.3	20	0.3265	0.0541	274000000	9.95e-10	1100	100	50	500	5.47171e-06	2.73586e-07	10000000	100000	2.73586e-12	1.36793e-13
	C.Cactus.1	20	0.32435	0.0541	274000000	9.87e-10	1100	100	50	500	5.42853e-06	2.71426e-07	14320000	143200	1.89544e-12	9.47718e-14
	C.Fruit.1	20	0.48415	0.0541	274000000	1.57e-09	1100	100	50	500	8.63836e-06	4.31918e-07	11360000	113600	3.80209e-12	1.90105e-13
	C.Soil.3	20	0.64535	0.0541	274000000	2.16e-09	1100	100	50	500	1.18763e-05	5.93816e-07	10880000	108800	5.45786e-12	2.72893e-13
	C.Cocoa.1	20	0.592	0.0541	274000000	1.96e-09	1100	100	50	500	1.08047e-05	5.40235e-07	14080000	140800	3.83689e-12	1.91845e-13
	C.Nectar.1.suc2::NATMX	20	0.1145	0.0541	274000000	2.21e-10	1100	100	50	500	1.21336e-06	6.06681e-08	6240000	62400	9.72246e-13	4.86123e-14
	C.Nectar.1	20	0.7732	0.0541	274000000	2.63e-09	1100	100	50	500	1.44444e-05	7.22219e-07	11280000	112800	6.40265e-12	3.20132e-13
	C.Nectar.2.suc2::NATMX	20	0.42555	0.0541	274000000	1.36e-09	1100	100	50	500	7.46129e-06	3.73064e-07	15840000	158400	2.3552e-12	1.1776e-13
	C.Nectar.2	20	0.8035	0.0541	274000000	2.74e-09	1100	100	50	500	1.5053e-05	7.5265e-07	15520000	155200	4.84955e-12	2.42477e-13
	C.Nectar.3.suc2::NATMX	20	0.184	0.0541	274000000	4.74e-10	1100	100	50	500	2.60938e-06	1.30469e-07	7840000	78400	1.66414e-12	8.32072e-14
	C.Nectar.3	20	0.49055	0.0541	274000000	1.59e-09	1100	100	50	500	8.76691e-06	4.38346e-07	11680000	116800	3.75296e-12	1.87648e-13
	C.Billi.wine.suc2::NATMX	20	0.1066	0.0541	274000000	1.92e-10	1100	100	50	500	1.05468e-06	5.27339e-08	5360000	53600	9.83842e-13	4.91921e-14
	C.Billi.wine	20	0.37015	0.0541	274000000	1.15e-09	1100	100	50	500	6.34849e-06	3.17425e-07	7440000	74400	4.26646e-12	2.13323e-13
	C.Ginger.wine.suc2::NATMX	20	0.1028	0.0541	274000000	1.78e-10	1100	100	50	500	9.7835e-07	4.89175e-08	6080000	60800	8.04564e-13	4.02282e-14
	C.Ginger.wine	20	0.6249	0.0541	274000000	2.08e-09	1100	100	50	500	1.14655e-05	5.73277e-07	5120000	51200	1.11968e-11	5.59841e-13
