# Supplementary material for: The genetics of a putative social trait in natural populations of yeast
Source: Mol Ecol. 2014 Oct 4;23(20):5061–71. doi: 10.1111/mec.12904 (PMC4285311; doi:10.1111/mec.12904)
Supplement: Appendix S4 — Invertase assay results performed using commercial invertase enzyme to determine the linear response range and to calculate the invertase production using the equation of the linear regression (R2 = 0.948, six data points, three replicates each). None of our measurements gave more glucose reading over the top point of this linear regression line. [file mec0023-5061-SD4.xlsx]

## Sheet: Sheet1
		inv (mg)	1e-05	6.66667e-06	5e-06	3.33333e-06	2.5e-06	1.25e-06
		volume added to reaction mixture	20	20	20	20	20	20
		volume reaction components	450	450	450	450	450	450
		total volume reaction	470	470	470	470	470	470
		inv conc in reaction volume (mg/ul)	2.12766e-08	1.41844e-08	1.06383e-08	7.0922e-09	5.31915e-09	2.65957e-09
		volume transferred to kit	150	150	150	150	150	150
		total kit volume	1150	1150	1150	1150	1150	1150
		inv conc in total kit volume (mg/ul)	2.77521e-09	1.85014e-09	1.3876e-09	9.25069e-10	6.93802e-10	3.46901e-10
		Absorbance 1	0.788	0.62535	0.5019	0.33395	0.1926	0.1134
		Absorbance 2	0.76855	0.6145	0.47205	0.34475	0.19215	0.11395
		Absorbance 3	0.75215	0.6146	0.5007	0.33635	0.19505	0.1104
		mean	0.769567	0.61815	0.49155	0.33835	0.193267	0.112583
minus (from equation)	division (from equation)	mean absorbance	invertase concentration in total kit volume (mg/ul)	Total kit volume (μl)	volume transferred to kit (μl)	volume added to reaction mixture (μl)	total reaction mixture volume (μl)	mass of invertase added (mg)
0.0540933	273815000	0.769567	2.61298e-09	1150	150	20	470	9.41544e-06
0.0540933	273815000	0.61815	2.05999e-09	1150	150	20	470	7.42284e-06
0.0540933	273815000	0.49155	1.59764e-09	1150	150	20	470	5.75682e-06
0.0540933	273815000	0.33835	1.03813e-09	1150	150	20	470	3.74074e-06
0.0540933	273815000	0.193267	5.08275e-10	1150	150	20	470	1.83148e-06
0.0540933	273815000	0.112583	2.13612e-10	1150	150	20	470	7.69713e-07
