# Supplementary material for: The genetics of a putative social trait in natural populations of yeast
Source: Mol Ecol. 2014 Oct 4;23(20):5061–71. doi: 10.1111/mec.12904 (PMC4285311; doi:10.1111/mec.12904)
Supplement: Appendix S5 — S. paradoxus SUC2 nucleotide sequences available for 29 strains. [file mec0023-5061-SD5.txt]

>S288c_SGD 
ATAAATAGATATGTATTATTCTTCAAAACATTCTCTTGTTCTTGTGCTTTTTTTTTACCATATATCTTACTTTTTTTTTTCTCTCAGAGAAACAAGCAAAACAAAAAGCTTTTCTTTTCACTAACGTATATGATGCTTTTGCAAGCTTTCCTTTTCCTTTTGGCTGGTTTTGCAGCCAAAATATCTGCATCAATGACAAACGAAACTAGCGATAGACCTTTGGTCCACTTCACACCCAACAAGGGCTGGATGAATGACCCAAATGGGTTGTGGTACGATGAAAAAGATGCCAAATGGCATCTGTACTTTCAATACAACCCAAATGACACCGTATGGGGTACGCCATTGTTTTGGGGCCATGCTACTTCCGATGATTTGACTAATTGGGAAGATCAACCCATTGCTATCGCTCCCAAGCGTAACGATTCAGGTGCTTTCTCTGGCTCCATGGTGGTTGATTACAACAACACGAGTGGGTTTTTCAATGATACTATTGATCCAAGACAAAGATGCGTTGCGATTTGGACTTATAACACTCCTGAAAGTGAAGAGCAATACATTAGCTATTCTCTTGATGGTGGTTACACTTTTACTGAATACCAAAAGAACCCTGTTTTAGCTGCCAACTCCACTCAATTCAGAGATCCAAAGGTGTTCTGGTATGAACCTTCTCAAAAATGGATTATGACGGCTGCCAAATCACAAGACTACAAAATTGAAATTTACTCCTCTGATGACTTGAAGTCCTGGAAGCTAGAATCTGCATTTGCCAATGAAGGTTTCTTAGGCTACCAATACGAATGTCCAGGTTTGATTGAAGTCCCAACTGAGCAAGATCCTTCCAAATCTTATTGGGTCATGTTTATTTCTATCAACCCAGGTGCACCTGCTGGCGGTTCCTTCAACCAATATTTTGTTGGATCCTTCAATGGTACTCATTTTGAAGCGTTTGACAATCAATCTAGAGTGGTAGATTTTGGTAAGGACTACTATGCCTTGCAAACTTTCTTCAACACTGACCCAACCTACGGTTCAGCATTAGGTATTGCCTGGGCTTCAAACTGGGAGTACAGTGCCTTTGTCCCAACTAACCCATGGAGATCATCCATGTCTTTGGTCCGCAAGTTTTCTTTGAACACTGAATATCAAGCTAATCCAGAGACTGAATTGATCAATTTGAAAGCCGAACCAATATTGAACATTAGTAATGCTGGTCCCTGGTCTCGTTTTGCTACTAACACAACTCTAACTAAGGCCAATTCTTACAATGTCGATTTGAGCAACTCGACTGGTACCCTAGAGTTTGAGTTGGTTTACGCTGTTAACACCACACAAACCATATCCAAATCCGTCTTTGCCGACTTATCACTTTGGTTCAAGGGTTTAGAAGATCCTGAAGAATATTTGAGAATGGGTTTTGAAGTCAGTGCTTCTTCCTTCTTTTTGGACCGTGGTAACTCTAAGGTCAAGTTTGTCAAGGAGAACCCATATTTCACAAACAGAATGTCTGTCAACAACCAACCATTCAAGTCTGAGAACGACCTAAGTTACTATAAAGTGTACGGCCTACTGGATCAAAACATCTTGGAATTGTACTTCAACGATGGAGATGTGGTTTCTACAAATACCTACTTCATGACCACCGGTAACGCTCTAGGATCTGTGAACATGACCACTGGTGTCGATAATTTGTTCTACATTGACAAGTTCCAAGTAAGGGAAGTAAAATAGAGGTTATAAAACTTATTGTCTTTTTTATTTTTTTCAAAAGCCATTCTAAAGGGCTTTAGCTAACGAGTGACGAATGTAAAACTTTATGATTTCAAAGAATACCTCCAAACCATTGAAAATGTATTTTTATTTTTATTTTCTCCCGACCCCAGTTACCTGGAATTTGTTCTTTATGTACTTTATATAAGTATAATTCTCTT

>Y8.5_SGRP2
AAGCAAAACAAAAATATTTTCTTTCCATAAACGTATATGATGCTTTTGCAAGCTTTCATTTTCCTTTTGGCTGGTTTTGC
AGCTAAAATATCTGCATTAATGACAAACGAAACGAGTGATAGGCCTTTAGTCCACTTCACCCCCAACAAGGGTTGGATGA
ATGATCCAAACGGATTGTGGTACGATGAAAAAGATGCTAAATGGCATCTTTACTTTCAGTACAATCCAAATGATACCGTC
TGGGGTACGCCATTGTATTGGGGCCATGCTACTTCCGATGATTTGACCCACTGGCAAGACGAACCCATTGCTATTGCTCC
AAAGCGTAATGATTCTGGTGCTTTCTCTGGTTCCATGGTTGTTGATTACAACAACACCAGTGGGTTTTTCAATGATACTA
TTGATCCAAGACAAAGATGCGTTGCGATTTGGACTTATAACACTCCTGAAAGTGAAGAGCAATACATTAGCTATTCCCTT
GATGGTGGTTACACTTTTACCGAATATCAAAAGAACCCTGTTTTAGCTGCCAACTCCACTCAATTCAGAGATCCAAAGGT
ATTCTGGTATGAACCATCTCAAAAATGGATTATGACAGCCGCCAAATCCCAAGAATACAAAATTGAAATATTTTCCTCCG
ATGACTTGAAGTCCTGGAAGTTGGAATCTGCCTTTGCCAATGAAGGTTTCTTAGGCTACCAATATGAATGTCCAGGTTTG
ATCGAGGTCCCAACCGAGCAAGATGCTTCGAAATCCTACTGGGTCATGTTTATTTCTATCAACCCAGGTGCTCCAGCTGG
CGGTTCCTTCAACCAATATTTTGTTGGCTCCTTCAATGGTACTCATTTTGAAGCGTTTGACAACCAATCAAGAGTCGTAG
ATTTTGGTAAGGACTATTATGCCTTGCAAACTTTCTTCAACACTGACCCAACTTACGGTTCAGCATTAGGTATTGCCTGG
GCTTCCAATTGGGAATACAGTGCTTTTGTCCCAACTAACCCATGGAGATCATCCATGTCTTTGGTCCGCAAGTTTTCTTT
GAATACTGAATATCAAGCTAACCCAGAAACTGAATTGATCAACTTGAAAGCCGAACCAATCTTGAACGTTAGTAATGCTG
GTCCATGGTCTCGTTTTGCTACTAACACAACCCTAACTAAGTCTAATTCTTACAGTGTTGATTTGAGTAACTCAACCGGC
TCTTTGGAATTTGAATTGGTTTACGCGGTTAATTCCACAAAAACAGTATCCAAGTCTGTCTTTGCTGACCTGTCCCTTTG
GTTTAAGGGTTTAGAAGATCCTGAAGAGTATTTAAGAATGGGTTTTGAAGTCAGTGCTTCTTCCTTCTTTTTGGACCGTG
GTAACTCTAAGGTTAAGTTTGTCAAGGAAAACCCATATTTCACAAACAGAATGTCTCTGAACAACCAGCCATTCAAGACT
GAGGATGATCTAAGTTACTACAAGGTGTACGGTTTATTGGATCAAAACATCTTGGAATTGTACTTCAATGATGGTGACGT
GGTTTCTACGAATACCTACTTTATGACTACCGGTAACTCTCTAGGATCCGTAAACATGACCACTGGTGTCGATGACTTGT
TCTACATTGACAAGTTCCAAGTGAGGGAAGTCAAATAGAAGTTATAAAGTTTATTGTC

>Z1.1_SGRP2
AAGCAAAACAAAAATATTTTCTTTCCATAAACGTATATGATGCTTTTGCAAGCTTTCATTTTCCTTTTGGCTGGTTTTGC
AGCTAAAATATCTGCATTAATGACAAACGAAACGAGTGATAGGCCTTTAGTCCACTTCACCCCCAACAAGGGTTGGATGA
ATGATCCAAACGGATTGTGGTACGATGAAAAAGATGCTAAATGGCATCTTTACTTTCAGTACAATCCAAATGATACCGTC
TGGGGTACGCCATTGTATTGGGGCCATGCTACTTCCGATGATTTGACCCACTGGCAAGACGAACCCATTGCTATTGCTCC
AAAGCGTAATGATTCTGGTGCTTTCTCTGGTTCCATGGTTGTTGATTACAACAACACCAGTGGGTTTTTCAATGATACTA
TTGATCCAAGACAAAGATGCGTTGCGATTTGGACTTATAACACTCCTGAAAGTGAAGAGCAATACATTAGCTATTCCCTT
GATGGTGGTTACACTTTTACCGAATATCAAAAGAACCCTGTTTTAGCTGCCAACTCCACTCAATTCAGAGATCCAAAGGT
ATTCTGGTATGAACCATCTCAAAAATGGATTATGACAGCCGCCAAATCCCAAGAATACAAAATTGAAATATTTTCCTCCG
ATGACTTGAAGTCCTGGAAGTTGGAATCTGCCTTTGCCAATGAAGGTTTCTTAGGCTACCAATATGAATGTCCAGGTTTG
ATCGAGGTCCCAACCGAGCAAGATGCTTCGAAATCCTACTGGGTCATGTTTATTTCTATCAACCCAGGTGCTCCAGCTGG
CGGTTCCTTCAACCAATATTTTGTTGGCTCCTTCAATGGTACTCATTTTGAAGCGTTTGACAACCAATCAAGAGTCGTAG
ATTTTGGTAAGGACTATTATGCCTTGCAAACTTTCTTCAACACTGACCCAACTTACGGTTCAGCATTAGGTATTGCCTGG
GCTTCCAATTGGGAATACAGTGCTTTTGTCCCAACTAACCCATGGAGATCATCCATGTCTTTGGTCCGCAAGTTTTCTTT
GAATACTGAATATCAAGCTAACCCAGAAACTGAATTGATCAACTTGAAAGCCGAACCAATCTTGAACGTTAGTAATGCTG
GTCCATGGTCTCGTTTTGCTACTAACACAACCCTAACTAAGTCTAATTCTTACAGTGTTGATTTGAGTAACTCAACCGGC
TCTTTGGAATTTGAATTGGTTTACGCGGTTAATTCCACAAAAACAGTATCCAAGTCTGTCTTTGCTGACCTGTCCCTTTG
GTTTAAGGGTTTAGAAGATCCTGAAGAGTATTTAAGAATGGGTTTTGAAGTCAGTGCTTCTTCCTTCTTTTTGGACCGTG
GTAACTCTAAGGTTAAGTTTGTCAAGGAAAACCCATATTTCACAAACAGAATGTCTCTGAACAACCAGCCATTCAAGACT
GAGGATGATCTAAGTTACTACAAGGTGTACGGTTTATTGGATCAAAACATCTTGGAATTGTACTTCAATGATGGTGACGT
GGTTTCTACGAATACCTACTTTATGACTACCGGTAACTCTCTAGGATCCGTAAACATGACCACTGGTGTCGATGACTTGT
TCTACATTGACAAGTTCCAAGTGAGGGAAGTCAAATAGAAGTTATAAAGTTTATTGTC

>Y9.6_SGRP2
AAGCAAAACAAAAATATTTTCTTTCCATAAACGTATATGATGCTTTTGCAAGCTTTCATTTTCCTTTTGGCTGGTTTTGC
AGCTAAAATATCTGCATTAATGACAAACGAAACGAGTGATAGGCCTTTAGTCCACTTCACCCCCAACAAGGGTTGGATGA
ATGATCCAAACGGATTGTGGTACGATGAAAAAGATGCTAAATGGCATCTTTACTTTCAGTACAATCCAAATGATACCGTC
TGGGGTACGCCATTGTATTGGGGCCATGCTACTTCCGATGATTTGACCCACTGGCAAGACGAACCCATTGCTATTGCTCC
AAAGCGTAATGATTCTGGTGCTTTCTCTGGTTCCATGGTTGTTGATTACAACAACACCAGTGGGTTTTTCAATGATACTA
TTGATCCAAGACAAAGATGCGTTGCGATTTGGACTTATAACACTCCTGAAAGTGAAGAGCAATACATTAGCTATTCCCTT
GATGGTGGTTACACTTTTACCGAATATCAAAAGAACCCTGTTTTAGCTGCCAACTCCACTCAATTCAGAGATCCAAAGGT
ATTCTGGTATGAACCATCTCAAAAATGGATTATGACAGCCGCCAAATCCCAAGAATACAAAATTGAAATATTTTCCTCCG
ATGACTTGAAGTCCTGGAAGTTGGAATCTGCCTTTGCCAATGAAGGTTTCTTAGGCTACCAATATGAATGTCCAGGTTTG
ATCGAGGTCCCAACCGAGCAAGATGCTTCGAAATCCTACTGGGTCATGTTTATTTCTATCAACCCAGGTGCTCCAGCTGG
CGGTTCCTTCAACCAATATTTTGTTGGCTCCTTCAATGGTACTCATTTTGAAGCGTTTGACAACCAATCAAGAGTCGTAG
ATTTTGGTAAGGACTATTATGCCTTGCAAACTTTCTTCAACACTGACCCAACTTACGGTTCAGCATTAGGTATTGCCTGG
GCTTCCAATTGGGAATACAGTGCTTTTGTCCCAACTAACCCATGGAGATCATCCATGTCTTTGGTCCGCAAGTTTTCTTT
GAATACTGAATATCAAGCTAACCCAGAAACTGAATTGATCAACTTGAAAGCCGAACCAATCTTGAACGTTAGTAATGCTG
GTCCATGGTCTCGTTTTGCTACTAACACAACCCTAACTAAGTCTAATTCTTACAGTGTTGATTTGAGTAACTCAACCGGC
TCTTTGGAATTTGAATTGGTTTACGCGGTTAATTCCACAAAAACAGTATCCAAGTCTGTCTTTGCTGACCTGTCCCTTTG
GTTTAAGGGTTTAGAAGATCCTGAAGAGTATTTAAGAATGGGTTTTGAAGTCAGTGCTTCTTCCTTCTTTTTGGACCGTG
GTAACTCTAAGGTTAAGTTTGTCAAGGAAAACCCATATTTCACAAACAGAATGTCTCTGAACAACCAGCCATTCAAGACT
GAGGATGATCTAAGTTACTACAAGGTGTACGGTTTATTGGATCAAAACATCTTGGAATTGTACTTCAATGATGGTGACGT
GGTTTCTACGAATACCTACTTTATGACTACCGGTAACTCTCTAGGATCCGTAAACATGACCACTGGTGTCGATGACTTGT
TCTACATTGACAAGTTCCAAGTGAGGGAAGTCAAATAGAAGTTATAAAGTTTATTGTC

>Z1_SGRP2
GCAAAACAAAAATATTTTCTTTCCATAAACGTATATGATGCTTTTGCAAGCTTTCATTTTCCTTTTGGCTGGTTTTGCAG
CTAAAATATCTGCATTAATGACAAACGAAACGAGTGATAGGCCTTTAGTCCACTTCACCCCCAACAAGGGTTGGATGAAT
GATCCAAACGGATTGTGGTACGATGAAAAAGATGCTAAATGGCATCTTTACTTTCAGTACAATCCAAATGATACCGTCTG
GGGTACGCCATTGTATTGGGGCCATGCTACTTCCGATGATTTGACCCACTGGCAAGACGAACCCATTGCTATTGCTCCAA
AGCGTAATGATTCTGGTGCTTTCTCTGGTTCCATGGTTGTTGATTACAACAACACCAGTGGGTTTTTCAATGATACTATT
GATCCAAGACAAAGATGCGTTGCGATTTGGACTTATAACACTCCTGAAAGTGAAGAGCAATACATTAGCTATTCCCTTGA
TGGTGGTTACACTTTTACCGAATATCAAAAGAACCCTGTTTTAGCTGCCAACTCCACTCAATTCAGAGATCCAAAGGTAT
TCTGGTATGAACCATCTCAAAAATGGATTATGACAGCCGCCAAATCCCAAGAATACAAAATTGAAATATTTTCCTCCGAT
GACTTGAAGTCCTGGAAGTTGGAATCTGCCTTTGCCAATGAAGGTTTCTTAGGCTACCAATATGAATGTCCAGGTTTGAT
CGAGGTCCCAACCGAGCAAGATGCTTCGAAATCCTACTGGGTCATGTTTATTTCTATCAACCCAGGTGCTCCAGCTGGCG
GTTCCTTCAACCAATATTTTGTTGGCTCCTTCAATGGTACTCATTTTGAAGCGTTTGACAACCAATCAAGAGTCGTAGAT
TTTGGTAAGGACTATTATGCCTTGCAAACTTTCTTCAACACTGACCCAACTTACGGTTCAGCATTAGGTATTGCCTGGGC
TTCCAATTGGGAATACAGTGCTTTTGTCCCAACTAACCCATGGAGATCATCCATGTCTTTGGTCCGCAAGTTTTCTTTGA
ATACTGAATATCAAGCTAACCCAGAAACTGAATTGATCAACTTGAAAGCCGAACCAATCTTGAACGTTAGTAATGCTGGT
CCATGGTCTCGTTTTGCTACTAACACAACCCTAACTAAGTCTAATTCTTACAGTGTTGATTTGAGTAACTCAACCGGCTC
TTTGGAATTTGAATTGGTTTACGCGGTTAATTCCACAAAAACAGTATCCAAGTCTGTCTTTGCTGACCTGTCCCTTTGGT
TTAAGGGTTTAGAAGATCCTGAAGAGTATTTAAGAATGGGTTTTGAAGTCAGTGCTTCTTCCTTCTTTTTGGACCGTGGT
AACTCTAAGGTTAAGTTTGTCAAGGAAAACCCATATTTCACAAACAGAATGTCTCTGAACAACCAGCCATTCAAGACTGA
GGATGATCTAAGTTACTACAAGGTGTACGGTTTATTGGATCAAAACATCTTGGAATTGTACTTCAATGATGGTGACGTGG
TTTCTACGAATACCTACTTTATGACTACCGGTAACTCTCTAGGATCCGTAAACATGACCACTGGTGTCGATGACTTGTTC
TACATTGACAAGTTCCAAGTGAGGGAAGTCAAATAGAAGTTATAAAGTTTATTGTC

>Q59.1_SGRP2
AAGCAAAACAAAAATATTTTCTTTCCATAAACGTATATGATGCTTTTGCAAGCTTTCATTTTCCTTTTGGCTGGTTTTGC
AGCTAAAATATCTGCATTAATGACAAACGAAACGAGTGATAGGCCTTTAGTCCACTTCACCCCCAACAAGGGTTGGATGA
ATGATCCAAACGGATTGTGGTACGATGAAAAAGATGCTAAATGGCATCTTTACTTTCAGTACAATCCAAATGATACCGTC
TGGGGTACGCCATTGTATTGGGGCCATGCTACTTCCGATGATTTGACCCACTGGCAAGACGAACCCATTGCTATTGCTCC
AAAGCGTAATGATTCTGGTGCTTTCTCTGGTTCCATGGTTGTTGATTACAACAACACCAGTGGGTTTTTCAATGATACTA
TTGATCCAAGACAAAGATGCGTTGCGATTTGGACTTATAACACTCCTGAAAGTGAAGAGCAATACATTAGCTATTCCCTT
GATGGTGGTTACACTTTTACCGAATATCAAAAGAACCCTGTTTTAGCTGCCAACTCCACTCAATTCAGAGATCCAAAGGT
ATTCTGGTATGAACCATCTCAAAAATGGATTATGACAGCCGCCAAATCCCAAGAATACAAAATTGAAATATTTTCCTCCG
ATGACTTGAAGTCCTGGAAGTTGGAATCTGCCTTTGCCAATGAAGGTTTCTTAGGCTACCAATATGAATGTCCAGGTTTG
ATCGAGGTCCCAACCGAGCAAGATGCTTCGAAATCCTACTGGGTCATGTTTATTTCTATCAACCCAGGTGCTCCAGCTGG
CGGTTCCTTCAACCAATATTTTGTTGGCTCCTTCAATGGTACTCATTTTGAAGCGTTTGACAACCAATCAAGAGTCGTAG
ATTTTGGTAAGGACTATTATGCCTTGCAAACTTTCTTCAACACTGACCCAACTTACGGTTCAGCATTAGGTATTGCCTGG
GCTTCCAATTGGGAATACAGTGCTTTTGTCCCAACTAACCCATGGAGATCATCCATGTCTTTGGTCCGCAAGTTTTCTTT
GAATACTGAATATCAAGCTAACCCAGAAACTGAATTGATCAACTTGAAAGCCGAACCAATCTTGAACGTTAGTAATGCTG
GTCCATGGTCTCGTTTTGCTACTAACACAACCCTAACTAAGTCTAATTCTTACAGTGTTGATTTGAGTAACTCAACCGGC
TCTTTGGAATTTGAATTGGTTTACGCGGTTAATTCCACAAAAACAGTATCCAAGTCTGTCTTTGCTGACCTGTCCCTTTG
GTTTAAGGGTTTAGAAGATCCTGAAGAGTATTTAAGAATGGGTTTTGAAGTCAGTGCTTCTTCCTTCTTTTTGGACCGTG
GTAACTCTAAGGTTAAGTTTGTCAAGGAAAACCCATATTTCACAAACAGAATGTCTCTGAACAACCAGCCATTCAAGACT
GAGGATGATCTAAGTTACTACAAGGTGTACGGTTTATTGGATCAAAACATCTTGGAATTGTACTTCAATGATGGTGACGT
GGTTTCTACGAATACCTACTTTATGACTACCGGTAACTCTCTAGGATCCGTAAACATGACCACTGGTGTCGATGACTTGT
TCTACATTGACAAGTTCCAAGTGAGGGAAGTCAAATAGAAGTTATAAAGTTTATTGTC

>N-44_SGRP2
AAGCAAAACAAAAATATTTTCTTTCCATAAACGTATATGATGCTTTTGCAAGCTTTCATTTTCCTTTTGGCTGGTTTTGC
AGCTAAAATATCTGCATTAATGACAAACGAAACGAGTGATAGGCCTTTAGTCCACTTCACCCCCAACAAGGGTTGGATGA
ATGATCCAAACGGGTTGTGGTACGATGAAAAAGATGCTAAATGGCATCTCTACTTTCAGTACAACCCAAATGATACCGTC
TGGGGTACGCCATTGTTTTGGGGTCACGCTACTTCCGATGATTTGACTCACTGGCAAGACGAACCCATTGCTATTACTCC
CAAGCGTAATGATTCTGGTGCTTTCTCTGGTTCCATGGTTGTTGATTACAACAACACCAGTGGGTTTTTCAATGATACTA
TTGATCCAAGACAAAGATGCGTTGCGATTTGGACTTATAACACTCCTGAAAGTGAAGAGCAATACATTAGCTATTCCCTT
GATGGTGGTTACACTTTTACTGAATACCAAAAGAACCCTGTTTTAGCTGCCAACTCCACTCAATTCAGAGATCCAAAGGT
GTTCTGGTATGAACCATCTCAAAAATGGATTATGACAGCCGCCAAATCCCAAGAATACAAAATTGAAATTTTCTCCTCCG
ATGATTTGAAGTCTTGGAAGTTAGAATCTGCCTTTTCCAATGAAGGTTTCTTAGGCTACCAATATGAATGTCCAGGTTTG
ATCGAGGTCCCAACCGAGCAAGATGCTTCGAAATCCTACTGGGTCATGTTTATTTCTATCAACCCAGGTGCTCCAGCTGG
CGGTTCCTTCAACCAATATTTTGTTGGCTCCTTCAATGGTACTCATTTTGAAGCGTTTGACAACCAATCAAGAGTCGTAG
ATTTTGGTAAGGACTATTATGCCTTACAGACTTTCTTCAACACTGACCCAACTTACGGTTCAGCATTAGGTATTGCCTGG
GCTTCCAATTGGGAATACAGTGCTTTTGTCCCAACTAACCCATGGAGATCATCCATGTCTTTGGTCCGCAAGTTTTCTTT
GAATACTGAATATCAAGCTAACCCAGAAACTGAATTGATCAATCTGAAAGCCGAACCAATCTTGAACGTTAGTAATGCTG
GTCCATGGTCTCGTTTTGCTACTAACACAACCCTAACTAAGGCTAATTCTTACAGTGTTGATTTGAGTAACTCAACCGGC
TCTTTGGAGTTTGAATTGGTTTACGCGGTCAATTCCACAAAATCCGTATCCAAGTCTGTCTTTGCTGACTTGTCCCTTTG
GTTTAAGGGTTTAGAAGATCCTGAAGAGTATTTAAGAATGGGTTTTGAAGTCAGTGCTTCTTCCTTCTTTTTGGATCGTG
GTAACTCTAAGGTTAAGTTTGTCAAGGAAAACCCATATTTCACAAACAGAATGTCTGTGAACAACCAGCCATTTAAGACT
GAGGATGACCTAAGTTACTATAAGGTGTACGGTTTATTGGATCAAAACATCTTGGAATTGTACTTCAATGACGGTGATGT
GGTTTCTACGAATACCTACTTTATGACTACCGGTAACTCTCTAGGATCCGTAAACATGACCACTGGTGTCGATGACTTGT
TCTACATTGACAAGTTCCAAGTGAGGGAAGTCAAATAGAAGTTATGAAGTTTATTGTC

>S36.7_SGRP2
AAGCAAAACAAAAATATTTTCTTTCCATAAACGTATATGATGCTTTTGCAAGCTTTCATTTTACTTTTGGCTGGTTTTGC
AGCTAAAATATCTGCATTAATGACAAACGAAACGAGTGATAGGCCTTTAGTCCACTTCACCCCCAACAAGGGTTGGATGA
ATGATCCAAACGGATTGTGGTACGATGAAAAAGATGCTAAATGGCACCTTTACTTTCAGTACAATCCAAATGATACCGTC
TGGGGTACGCCATTGTATTGGGGCCATGCTACTTCCGATGATTTGACCCACTGGCAAGACGAACCCATTGCTATTGCTCC
AAAGCGTAATGATTCTGGTGCTTTCTCTGGTTCCATGGTTGTTGATTACAACAACACCAGTGGGTTTTTCAATGATACTA
TTGATCCAAGACAAAGATGCGTTGCGATTTGGACTTATAACACTCCTGAAAGTGAAGAGCAATACATTAGCTATTCCCTT
GATGGTGGTTACACTTTTACCGAATATCAAAAGAACCCTGTTTTAGCTGCCAACTCCACTCAATTCAGAGATCCAAAGGT
ATTCTGGTATGAACCATCTCAAAAATGGATTATGACAGCCGCCAAATCCCAAGAATACAAAATTGAAATATTTTCCTCCG
ATGACTTGAAGTCCTGGAAGTTGGAATCTGCCTTTGCCAATGAAGGTTTCTTAGGCTACCAATATGAATGTCCAGGTTTG
ATCGAGGTCCCAACCGAGCAAGATGCTTCGAAATCCTACTGGGTCATGTTTATTTCTATCAACCCAGGTGCTCCAGCTGG
CGGTTCCTTCAACCAATATTTTGTTGGCTCCTTCAATGGTACTCATTTTGAAGCGTTTGACAACCAATCAAGAGTCGTAG
ATTTTGGTAAGGACTATTATGCCTTGCAAACTTTCTTCAACACTGACCCAACTTACGGTTCAGCATTAGGTATTGCCTGG
GCTTCCAATTGGGAATACAGTGCTTTTGTCCCAACTAACCCATGGAGATCATCCATGTCTTTGGTCCGCAAGTTTTCTTT
GAATACTGAATATCAAGCTAACCCAGAAACTGAATTGATCAACTTGAAAGCCGAACCAATCTTGAACGTTAGTAATGCTG
GTCCATGGTCTCGTTTTGCTACTAACACAACCCTAACTAAGTCTAATTCTTACAGTGTTGATTTAAGTAACTCAACCGGC
TCTTTGGAATTTGAATTGGTTTACGCGGTTAATTCCACAAAAACAGTATCCAAGTCTGTCTTTGCTGACCTGTCCCTTTG
GTTTAAGGGTTTAGAAGATCCTGAAGAGTATTTAAGAATGGGTTTTGAAGTCAGTGCTTCTTCCTTCTTTTTGGACCGTG
GTAACTCTAAGGTTAAGTTTGTCAAGGAAAACCCATATTTCACAAACAGAATGTCTCTGAACAACCAGCCATTCAAGACT
GAGGATGATCTAAGTTACTACAAGGTGTACGGTTTATTGGATCAAAACATCTTGGAATTGTACTTCAATGATGGTGACGT
GGTTTCTACGAATACCTACTTTATGACTACCGGTAACTCTCTAGGATCCGTAAACATGACCACTGGTGTCGATGACTTGT
TCTACATTGACAAGTTCCAAGTGAGGGAAGTCAAATAGAAGTTATAAAGTTTATTGTC


>Y6.5_SGRP2
AAGCAAAACAAAAATATTTTCTTTCCATAAACGTATATGATGCTTTTGCAAGCTTTCATTTTCCTTTTGGCTGGTTTTGC
AGCTAAAATATCTGCATTAATGACAAACGAAACGAGTGATAGGCCTTTAGTCCACTTCACCCCCAACAAGGGTTGGATGA
ATGATCCAAACGGATTGTGGTACGATGAAAAAGATGCTAAATGGCATCTTTACTTTCAGTACAATCCAAATGATACCGTC
TGGGGTACGCCATTGTATTGGGGCCATGCTACTTCCGATGATTTGACCCACTGGCAAGACGAACCCATTGCTATTGCTCC
AAAGCGTAATGATTCTGGTGCTTTCTCTGGTTCCATGGTTGTTGATTACAACAACACCAGTGGGTTTTTCAATGATACTA
TTGATCCAAGACAAAGATGCGTTGCGATTTGGACTTATAACACTCCTGAAAGTGAAGAGCAATACATTAGCTATTCCCTT
GATGGTGGTTACACTTTTACCGAATATCAAAAGAACCCTGTTTTAGCTGCCAACTCCACTCAATTCAGAGATCCAAAGGT
ATTCTGGTATGAACCATCTCAAAAATGGATTATGACAGCCGCCAAATCCCAAGAATACAAAATTGAAATATTTTCCTCCG
ATGACTTGAAGTCCTGGAAGTTGGAATCTGCCTTTGCCAATGAAGGTTTCTTAGGCTACCAATATGAATGTCCAGGTTTG
ATCGAGGTCCCAACCGAGCAAGATGCTTCGAAATCCTACTGGGTCATGTTTATTTCTATCAACCCAGGTGCTCCAGCTGG
CGGTTCCTTCAACCAATATTTTGTTGGCTCCTTCAATGGTACTCATTTTGAAGCGTTTGACAACCAATCAAGAGTCGTAG
ATTTTGGTAAGGACTATTATGCCTTGCAAACTTTCTTCAACACTGACCCAACTTACGGTTCAGCATTAGGTATTGCCTGG
GCTTCCAATTGGGAATACAGTGCTTTTGTCCCAACTAACCCATGGAGATCATCCATGTCTTTGGTCCGCAAGTTTTCTTT
GAATACTGAATATCAAGCTAACCCAGAAACTGAATTGATCAACTTGAAAGCCGAACCAATCTTGAACGTTAGTAATGCTG
GTCCATGGTCTCGTTTTGCTACTAACACAACCCTAACTAAGTCTAATTCTTACAGTGTTGATTTGAGTAACTCAACCGGC
TCTTTGGAATTTGAATTGGTTTACGCGGTTAATTCCACAAAAACAGTATCCAAGTCTGTCTTTGCTGACCTGTCCCTTTG
GTTTAAGGGTTTAGAAGATCCTGAAGAGTATTTAAGAATGGGTTTTGAAGTCAGTGCTTCTTCCTTCTTTTTGGACCGTG
GTAACTCTAAGGTTAAGTTTGTCAAGGAAAACCCATATTTCACAAACAGAATGTCTCTGAACAACCAGCCATTCAAGACT
GAGGATGATCTAAGTTACTACAAGGTGTACGGTTTATTGGATCAAAACATCTTGGAATTGTACTTCAATGATGGTGACGT
GGTTTCTACGAATACCTACTTTATGACTACCGGTAACTCTCTAGGATCCGTAAACATGACCACTGGTGTCGATGACTTGT
TCTACATTGACAAGTTCCAAGTGAGGGAAGTCAAATAGAAGTTATAAAGTTTATTGTC

>Y7_SGRP2
AAGCAAAACAAAAATATTTTCTTTCCATAAACGTATATGATGCTTTTGCAAGCTTTCATTTTCCTTTTGGCTGGTTTTGC
AGCTAAAATATCTGCATTAATGACAAACGAAACGAGTGATAGGCCTTTAGTCCACTTCACCCCCAACAAGGGTTGGATGA
ATGATCCAAACGGATTGTGGTACGATGAAAAAGATGCTAAATGGCATCTTTACTTTCAGTACAATCCAAATGATACCGTC
TGGGGTACGCCATTGTATTGGGGCCATGCTACTTCCGATGATTTGACCCACTGGCAAGACGAACCCATTGCTATTGCTCC
AAAGCGTAATGATTCTGGTGCTTTCTCTGGTTCCATGGTTGTTGATTACAACAACACCAGTGGGTTTTTCAATGATACTA
TTGATCCAAGACAAAGATGCGTTGCGATTTGGACTTATAACACTCCTGAAAGTGAAGAGCAATACATTAGCTATTCCCTT
GATGGTGGTTACACTTTTACCGAATATCAAAAGAACCCTGTTTTAGCTGCCAACTCCACTCAATTCAGAGATCCAAAGGT
ATTCTGGTATGAACCATCTCAAAAATGGATTATGACAGCCGCCAAATCCCAAGAATACAAAATTGAAATATTTTCCTCCG
ATGACTTGAAGTCCTGGAAGTTGGAATCTGCCTTTGCCAATGAAGGTTTCTTAGGCTACCAATATGAATGTCCAGGTTTG
ATCGAGGTCCCAACCGAGCAAGATGCTTCGAAATCCTACTGGGTCATGTTTATTTCTATCAACCCAGGTGCTCCAGCTGG
CGGTTCCTTCAACCAATATTTTGTTGGCTCCTTCAATGGTACTCATTTTGAAGCGTTTGACAACCAATCAAGAGTCGTAG
ATTTTGGTAAGGACTATTATGCCTTGCAAACTTTCTTCAACACTGACCCAACTTACGGTTCAGCATTAGGTATTGCCTGG
GCTTCCAATTGGGAATACAGTGCTTTTGTCCCAACTAACCCATGGAGATCATCCATGTCTTTGGTCCGCAAGTTTTCTTT
GAATACTGAATATCAAGCTAACCCAGAAACTGAATTGATCAACTTGAAAGCCGAACCAATCTTGAACGTTAGTAATGCTG
GTCCATGGTCTCGTTTTGCTACTAACACAACCCTAACTAAGTCTAATTCTTACAGTGTTGATTTGAGTAACTCAACCGGC
TCTTTGGAATTTGAATTGGTTTACGCGGTTAATTCCACAAAAACAGTATCCAAGTCTGTCTTTGCTGACCTGTCCCTTTG
GTTTAAGGGTTTAGAAGATCCTGAAGAGTATTTAAGAATGGGTTTTGAAGTCAGTGCTTCTTCCTTCTTTTTGGACCGTG
GTAACTCTAAGGTTAAGTTTGTCAAGGAAAACCCATATTTCACAAACAGAATGTCTCTGAACAACCAGCCATTCAAGACT
GAGGATGATCTAAGTTACTACAAGGTGTACGGTTTATTGGATCAAAACATCTTGGAATTGTACTTCAATGATGGTGACGT
GGTTTCTACGAATACCTACTTTATGACTACCGGTAACTCTCTAGGATCCGTAAACATGACCACTGGTGTCGATGACTTGT
TCTACATTGACAAGTTCCAAGTGAGGGAAGTCAAATAGAAGTTATAAAGTTTATTGTC

>Q95.3_SGRP2
AAGCAAAACAAAAATATTTTCTTTCCATAAACGTATATGATGCTTTTGCAAGCTTTCATTTTCCTTTTGGCTGGTTTTGC
AGCTAAAATATCTGCATTAATGACAAACGAAACGAGTGATAGGCCTTTAGTCCACTTCACCCCCAACAAGGGTTGGATGA
ATGATCCAAACGGATTGTGGTACGATGAAAAAGATGCTAAATGGCATCTTTACTTTCAGTACAATCCAAATGATACCGTC
TGGGGTACGCCATTGTATTGGGGCCATGCTACTTCCGATGATTTGACCCACTGGCAAGACGAACCCATTGCTATTGCTCC
AAAGCGTAATGATTCTGGTGCTTTCTCTGGTTCCATGGTTGTTGATTACAACAACACCAGTGGGTTTTTCAATGATACTA
TTGATCCAAGACAAAGATGCGTTGCGATTTGGACTTATAACACTCCTGAAAGTGAAGAGCAATACATTAGCTATTCCCTT
GATGGTGGTTACACTTTTACCGAATATCAAAAGAACCCTGTTTTAGCTGCCAACTCCACTCAATTCAGAGATCCAAAGGT
ATTCTGGTATGAACCATCTCAAAAATGGATTATGACAGCCGCCAAATCCCAAGAATACAAAATTGAAATATTTTCCTCCG
ATGACTTGAAGTCCTGGAAGTTGGAATCTGCCTTTGCCAATGAAGGTTTCTTAGGCTACCAATATGAATGTCCAGGTTTG
ATCGAGGTCCCAACCGAGCAAGATGCTTCGAAATCCTACTGGGTCATGTTTATTTCTATCAACCCAGGTGCTCCAGCTGG
CGGTTCCTTCAACCAATATTTTGTTGGCTCCTTCAATGGTACTCATTTTGAAGCGTTTGACAACCAATCAAGAGTCGTAG
ATTTTGGTAAGGACTATTATGCCTTGCAAACTTTCTTCAACACTGACCCAACTTACGGTTCAGCATTAGGTATTGCCTGG
GCTTCCAATTGGGAATACAGTGCTTTTGTCCCAACTAACCCATGGAGATCATCCATGTCTTTGGTCCGCAAGTTTTCTTT
GAATACTGAATATCAAGCTAACCCAGAAACTGAATTGATCAACTTGAAAGCCGAACCAATCTTGAACGTTAGTAATGCTG
GTCCATGGTCTCGTTTTGCTACTAACACAACCCTAACTAAGTCTAATTCTTACAGTGTTGATTTGAGTAACTCAACCGGC
TCTTTGGAATTTGAATTGGTTTACGCGGTTAATTCCACAAAAACAGTATCCAAGTCTGTCTTTGCTGACCTGTCCCTTTG
GTTTAAGGGTTTAGAAGATCCTGAAGAGTATTTAAGAATGGGTTTTGAAGTCAGTGCTTCTTCCTTCTTTTTGGACCGTG
GTAACTCTAAGGTTAAGTTTGTCAAGGAAAACCCATATTTCACAAACAGAATGTCTCTGAACAACCAGCCATTCAAGACT
GAGGATGATCTAAGTTACTACAAGGTGTACGGTTTATTGGATCAAAACATCTTGGAATTGTACTTCAATGATGGTGATGT
GGTTTCTACGAATACCTACTTTATGACTACCGGTAACTCTCTAGGATCCGTAAACATGACCACTGGTGTCGATGACTTGT
TCTACATTGACAAGTTCCAAGTGAGGGAAGTCAAATAGAAGTTATAAAGTTTATTGTC

>T21.4_SGRP2
AAGCAAAACAAAAATATTTTCTTTCCATAAACGTATATGATGCTTTTGCAAGCTTTCATTTTCCTTTTGGCTGGTTTTGC
AGCTAAAATATCTGCATTAATGACAAACGAAACGAGTGATAGGCCTTTAGTCCACTTCACCCCCAACAAGGGTTGGATGA
ATGATCCAAACGGATTGTGGTACGATGAAAAAGATGCTAAATGGCATCTTTACTTTCAGTACAATCCAAATGATACCGTC
TGGGGTACGCCATTGTATTGGGGCCATGCTACTTCCGATGATTTGACCCACTGGCAAGACGAACCCATTGCTATTGCTCC
AAAGCGTAATGATTCTGGTGCTTTCTCTGGTTCCATGGTTGTTGATTACAACAACACCAGTGGGTTTTTCAATGATACTA
TTGATCCAAGACAAAGATGCGTTGCGATTTGGACTTATAACACTCCTGAAAGTGAAGAGCAATACATTAGCTATTCCCTT
GATGGTGGTTACACTTTTACCGAATATCAAAAGAACCCTGTTTTAGCTGCCAACTCCACTCAATTCAGAGATCCAAAGGT
ATTCTGGTATGAACCATCTCAAAAATGGATTATGACAGCCGCCAAATCCCAAGAATACAAAATTGAAATATTTTCCTCCG
ATGACTTGAAGTCCTGGAAGTTGGAATCTGCCTTTGCCAATGAAGGTTTCTTAGGCTACCAATATGAATGTCCAGGTTTG
ATCGAGGTCCCAACCGAGCAAGATGCTTCGAAATCCTACTGGGTCATGTTTATTTCTATCAACCCAGGTGCTCCAGCTGG
CGGTTCCTTCAACCAATATTTTGTTGGCTCCTTCAATGGTACTCATTTTGAAGCGTTTGACAACCAATCAAGAGTCGTAG
ATTTTGGTAAGGACTATTATGCCTTGCAAACTTTCTTCAACACTGACCCAACTTACGGTTCAGCATTAGGTATTGCCTGG
GCTTCCAATTGGGAATACAGTGCTTTTGTCCCAACTAACCCATGGAGATCATCCATGTCTTTGGTCCGCAAGTTTTCTTT
GAATACTGAATATCAAGCTAACCCAGAAACTGAATTGATCAACTTGAAAGCCGAACCAATCTTGAACGTTAGTAATGCTG
GTCCATGGTCTCGTTTTGCTACTAACACAACCCTAACTAAGTCTAATTCTTACAGTGTTGATTTGAGTAACTCAACCGGC
TCTTTGGAATTTGAATTGGTTTACGCGGTTAATTCCACAAAAACAGTATCCAAGTCTGTCTTTGCTGACCTGTCCCTTTG
GTTTAAGGGTTTAGAAGATCCTGAAGAGTATTTAAGAATGGGTTTTGAAGTCAGTGCTTCTTCCTTCTTTTTGGACCGTG
GTAACTCTAAGGTTAAGTTTGTCAAGGAAAACCCATATTTCACAAACAGAATGTCTCTGAACAACCAGCCATTCAAGACT
GAGGATGATCTAAGTTACTACAAGGTGTACGGTTTATTGGATCAAAACATCTTGGAATTGTACTTCAATGATGGTGACGT
GGTTTCTACGAATACCTACTTTATGACTACCGGTAACTCTCTAGGATCCGTAAACATGACCACTGGTGTCGATGACTTGT
TCTACATTGACAAGTTCCAAGTGAGGGAAGTCAAATAGAAGTTATAAAGTTTATTGTC

>W7_SGRP2
AAGCAAAACAAAAATATTTTCTTTCCATAAACGTATATGATGCTTTTGCAAGCTTTCATTTTCCTTTTGGCTGGTTTTGC
AGCTAAAATATCTGCATTAATGACAAACGAAACGAGTGATAGGCCTTTAGTCCACTTCACCCCCAACAAGGGTTGGATGA
ATGATCCAAACGGATTGTGGTACGATGAAAAAGATGCTAAATGGCATCTTTACTTTCAGTACAATCCAAATGATACCGTC
TGGGGTACGCCATTGTATTGGGGCCATGCTACTTCCGATGATTTGACCCACTGGCAAGACGAACCCATTGCTATTGCTCC
AAAGCGTAATGATTCTGGTGCTTTCTCTGGTTCCATGGTTGTTGATTACAACAACACCAGTGGGTTTTTCAATGATACTA
TTGATCCAAGACAAAGATGCGTTGCGATTTGGACTTATAACACTCCTGAAAGTGAAGAGCAATACATTAGCTATTCCCTT
GATGGTGGTTACACTTTTACCGAATATCAAAAGAACCCTGTTTTAGCTGCCAACTCCACTCAATTCAGAGATCCAAAGGT
ATTCTGGTATGAACCATCTCAAAAATGGATTATGACAGCCGCCAAATCCCAAGAATACAAAATTGAAATATTTTCCTCCG
ATGACTTGAAGTCCTGGAAGTTGGAATCTGCCTTTGCCAATGAAGGTTTCTTAGGCTACCAATATGAATGTCCAGGTTTG
ATCGAGGTCCCAACCGAGCAAGATGCTTCGAAATCCTACTGGGTCATGTTTATTTCTATCAACCCAGGTGCTCCAGCTGG
CGGTTCCTTCAACCAATATTTTGTTGGCTCCTTCAATGGTACTCATTTTGAAGCGTTTGACAACCAATCAAGAGTCGTAG
ATTTTGGTAAGGACTATTATGCCTTGCAAACTTTCTTCAACACTGACCCAACTTACGGTTCAGCATTAGGTATTGCCTGG
GCTTCCAATTGGGAATACAGTGCTTTTGTCCCAACTAACCCATGGAGATCATCCATGTCTTTGGTCCGCAAGTTTTCTTT
GAATACTGAATATCAAGCTAACCCAGAAACTGAATTGATCAACTTGAAAGCCGAACCAATCTTGAACGTTAGTAATGCTG
GTCCATGGTCTCGTTTTGCTACTAACACAACCCTAACTAAGTCTAATTCTTACAGTGTTGATTTGAGTAACTCAACCGGC
TCTTTGGAATTTGAATTGGTTTACGCGGTTAATTCCACAAAAACAGTATCCAAGTCTGTCTTTGCTGACCTGTCCCTTTG
GTTTAAGGGTTTAGAAGATCCTGAAGAGTATTTAAGAATGGGTTTTGAAGTCAGTGCTTCTTCCTTCTTTTTGGACCGTG
GTAACTCTAAGGTTAAGTTTGTCAAGGAAAACCCATATTTCACAAACAGAATGTCTCTGAACAACCAGCCATTCAAGACT
GAGGATGATCTAAGTTACTACAAGGTGTACGGTTTATTGGATCAAAACATCTTGGAATTGTACTTCAATGATGGTGACGT
GGTTTCTACGAATACCTACTTTATGACTACCGGTAACTCTCTAGGATCCGTAAACATGACCACTGGTGTCGATGACTTGT
TCTACATTGACAAGTTCCAAGTGAGGGAAGTCAAATAGAAGTTATAAAGTTTATTGTC

>YPS138_SGRP2
ATGCTTTTGCAAGCTTTCATTTTCCTTTTGGCTGGTTTTGCAGCTAAAATATCTGCATTAATGACAAACGAAACGAGTGA
TAGGCCTTTAGTTCACTTCACTCCCAACAAGGGTTGGATGAATGATCCAAACGGGTTGTGGTACGATGAAAAAGATGCTA
AATGGCATCTCTACTTTCAGTACAACCCAAACGATACCGTCTGGGGTACGCCATTGTTTTGGGGCCATGCTACTTCCGAT
GATTTGACTCACTGGCAAGACGAACCCATTGCTATTGCTCCCAAGCGTAATGATTCTGGTGCTTTCTCTGGTTCCATGGT
TGTTGATTACAACAACACCAGTGGGTTTTTCAATGATACTATTGATCCAAGACAAAGATGCGTTGCGATTTGGACTTATA
ACACTCCTGAAAGTGAAGAACAATACATTAGCTATTCCCTTGATGGTGGTTATACTTTTACTGAATACCAAAAGAACCCT
GTTTTAGCTGCCAACTCCACTCAATTCAGAGATCCAAAGGTGTTCTGGTATGAACCATCTCAAAAATGGATTATGACAGC
CGCCAAATCCCAAGAATACAAAATTGAAATTTTCTCCTCCGATGACTTGAAGTCCTGGAAGTTAGAATCTGCCTTTGCCA
ATGAAGGTTTCTTAGGCTACCAATATGAATGTCCAGGTTTGATCGAGGTCCCAACCGAGCAGGATGCTTCGAAATCCTAC
TGGGTCATGTTTATTTCTATCAACCCAGGTGCTCCAGCTGGCGGTTCCTTCAACCAATATTTTGTTGGCTCCTTCAATGG
AACTCATTTTGAAGCGTTTGACAACCAATCAAGAGTCGTAGACTTTGGTAAGGACTATTATGCCTTGCAGACTTTCTTCA
ACACTGATCCAACCTACGGTTCAGCATTAGGTATCGCCTGGGCTTCCAATTGGGAATACAGTGCTTTTGTCCCAACTAAC
CCATGGAGATCATCCATGTCTTTGGTCCGCAAGTTTTCTTTGAATACTGAATATCAAGCTAACCCAGAAACTGAATTAAT
CAATTTGAAAGCCGAACCAATCTTGAACGTTAGTAATGCTGGTCCATGGTCTCGTTTCGCTACTAACACAACCTTAACTA
AGGCTAATTCTTACAGTGTTGATTTGAGTAACTCAACCGGCTCTTTAGAGTTTGAATTGGTTTACGCGGTTAATTCCACA
AAAACCGTATCCAAGTCTGTCTTTGCTGACTTGTCCCTCTGGTTTAAGGGTTTAGAAGATCCTGAAGAGTATTTAAGAAT
GGGTTTTGAAGTCAGTGCTTCTTCCTTCTTTTTGGACCGTGGTAACTCTAAGGTTAAGTTTGTCAAGGAAAACCCATATT
TCACAAACAGAATGTCTGTGAACAATCAGCCATTTAAGACTGAGGATGACTTAAGTTACTACAAGGTGTACGGTTTATTA
GATCAAAACATCTTGGAGTTGTACTTCAATGATGGTGATGTGGTTTCTACGAATACCTACTTTATGACTACCGGTAACTC
TCTGGGATCCGTAAACATGACCACTGGTGTCGATGACTTGTTCTACATTGACAAGTTCCAAGTGAGGGAAGTCAAATAG

>Y8.1_SGRP1
ATAAATAGATACGTATTAGTTTTCAAAACCTTCTGTTGTTATACA
TTCTTTCTTTCCATGTCTCTTGCTTTTTTTTTTTCCCTCATGAAAATACGCAAAACAAAA
ATATTTTCTTTCCATAAACGTATATGATGCTTTTGCAAGCTTTCATTTTCCTTTTGGCTG
GTTTTGCAGCTAAAATATCTGCATTAATGACAAACGAAACGAGTGATAGGCCTTTAGTCC
ACTTCACCCCCAACAAGGGTTGGATGAATGATCCAAACGGATTGTGGTACGATGAAAAAG
ATGCTAAATGGCATCTTTACTTTCAGTACAATCCAAATGATACCGTCTGGGGTACGCCAT
TGTATTGGGGCCATGCTACTTCCGATGATTTGACCCACTGGCAAGACGAACCCATTGCTA
TTGCTCCAAAGCGTAATGATTCTGGTGCTTTCTCTGGTTCCATGGTTGTTGATTACAACA
ACACCAGTGGGTTTTTCAATGATACTATTGATCCAAGACAAAGATGCGTTGCGATTTGGA
CTTATAACACTCCTGAAAGTGAAGAGCAATACATTAGCTATTCCCTTGATGGTGGTTACA
CTTTTACCGAATATCAAAAGAACCCTGTTTTAGCTGCCAACTCCACTCAATTCAGAGATC
CAAAGGTATTCTGGTATGAACCATCTCAAAAATGGATTATGACAGCCGCCAAATCCCAAG
AATACAAAATTGAAATATTTTCCTCCGATGACTTGAAGTCCTGGAAGTTGGAATCTGCCT
TTGCCAATGAAGGTTTCTTAGGCTACCAATATGAATGTCCAGGTTTGATCGAGGTCCCAA
CCGAGCAAGATGCTTCGAAATCCTACTGGGTCATGTTTATTTCTATCAACCCAGGTGCTC
CAGCTGGCGGTTCCTTCAACCAATATTTTGTTGGCTCCTTCAATGGTACTCATTTTGAAG
CGTTTGACAACCAATCAAGAGTCGTAGATTTTGGTAAGGACTATTATGCCTTGCAAACTT
TCTTCAACACTGACCCAACTTACGGTTCAGCATTAGGTATTGCCTGGGCTTCCAATTGGG
AATACAGTGCTTTTGTCCCAACTAACCCATGGAGATCATCCATGTCTTTGGTCCGCAAGT
TTTCTTTGAATACTGAATATCAAGCTAACCCAGAAACTGAATTGATCAACTTGAAAGCCG
AACCAATCTTGAACGTTAGTAATGCTGGTCCATGGTCTCGTTTTGCTACTAACACAACCC
TAACTAAGTCTAATTCTTACAGTGTTGATTTGAGTAACTCAACCGGCTCTTTGGAATTTG
AATTGGTTTACGCGGTTAATTCCACAAAAACAGTATCCAAGTCTGTCTTTGCTGACCTGT
CCCTTTGGTTTAAGGGTTTAGAAGATCCTGAAGAGTATTTAAGAATGGGTTTTGAAGTCA
GTGCTTCTTCCTTCTTTTTGGACCGTGGTAACTCTAAGGTTAAGTTTGTCAAGGAAAACC
CATATTTCACAAACAGAATGTCTCTGAACAACCAGCCATTCAAGACTGAGGATGATCTAA
GTTACTACAAGGTGTACGGTTTATTGGATCAAAACATCTTGGAATTGTACTTCAATGATG
GTGACGTGGTTTCTACGAATACCTACTTTATGACTACCGGTAACTCTCTAGGATCCGTAA
ACATGACCACTGGTGTCGATGACTTGTTCTACATTGACAAGTTCCAAGTGAGGGAAGTCA
AATAGAAGTTATAAAGTTTATTGTCTTTTTATTTTTCCAAAGCCATACTTAAGGGCGTTT
GTTAACGAGTAACGAATATAAAACTTTATGATTCTCAAGAATACCTCTAACCCATTGCAA
ATGTATTTTTACTTTTATTTTTATTTTCTACCAATCCCAGTTACCCAAATTTTGTTCTTT
ATGTACTTTATATAAGTATGTTCTTCTT

>Q31.4_SGRP1
ATAAATAGATACGTATTAG
TTTTCAAAACCTTCTGTTGTTATACATTCTTTCTTTCCATGTCTCTTGCTTTTTTTTTTT
CCCTCATGAAAATAAGCAAAACAAAAATATTTTCTTTCCATAAACGTATATGATGCTTTT
GCAAGCTTTCATTTTCCTTTTGGCTGGTTTTGCAGCTAAAATATCTGCATTAATGACAAA
CGAAACGAGTGATAGGCCTTTAGTCCACTTCACCCCCAACAAGGGTTGGATGAATGATCC
AAACGGATTGTGGTACGATGAAAAAGATGCTAAATGGCATCTTTACTTTCAGTACAATCC
AAATGATACCGTCTGGGGTACGCCATTGTATTGGGGCCATGCTACTTCCGATGATTTGAC
CCACTGGCAAGACGAACCCATTGCTATTGCTCCAAAGCGTAATGATTCTGGTGCTTTCTC
TGGTTCCATGGTTGTTGATTACAACAACACCAGTGGGTTTTTCAATGATACTATTGATCC
AAGACAAAGATGCGTTGCGATTTGGACTTATAACACTCCTGAAAGTGAAGAGCAATACAT
TAGCTATTCCCTTGATGGTGGTTACACTTTTACCGAATATCAAAAGAACCCTGTTTTAGC
TGCCAACTCCACTCAATTCAGAGATCCAAAGGTATTCTGGTATGAACCATCTCAAAAATG
GATTATGACAGCCGCCAAATCCCAAGAATACAAAATTGAAATATTTTCCTCCGATGACTT
GAAGTCCTGGAAGTTGGAATCTGCCTTTGCCAATGAAGGTTTCTTAGGCTACCAATATGA
ATGTCCAGGTTTGATCGAGGTCCCAACCGAGCAAGATGCTTCGAAATCCTACTGGGTCAT
GTTTATTTCTATCAACCCAGGTGCTCCAGCTGGCGGTTCCTTCAACCAATATTTTGTTGG
CTCCTTCAATGGTACTCATTTTGAAGCGTTTGACAACCAATCAAGAGTCGTAGATTTTGG
TAAGGACTATTATGCCTTGCAAACTTTCTTCAACACTGACCCAACTTACGGTTCAGCATT
AGGTATTGCCTGGGCTTCCAATTGGGAATACAGTGCTTTTGTCCCAACTAACCCATGGAG
ATCATCCATGTCTTTGGTCCGCAAGTTTTCTTTGAATACTGAATATCAAGCTAACCCAGA
AACTGAATTGATCAACTTGAAAGCCGAACCAATCTTGAACGTTAGTAATGCTGGTCCATG
GTCTCGTTTTGCTACTAACACAACCCTAACTAAGTCTAATTCTTACAGTGTTGATTTGAG
TAACTCAACCGGCTCTTTGGAATTTGAATTGGTTTACGCGGTTAATTCCACAAAAACAGT
ATCCAAGTCTGTCTTTGCTGACCTGTCCCTTTGGTTTAAGGGTTTAGAAGATCCTGAAGA
GTATTTAAGAATGGGTTTTGAAGTCAGTGCTTCTTCCTTCTTTTTGGACCGTGGTAACTC
TAAGGTTAAGTTTGTCAAGGAAAACCCATATTTCACAAACAGAATGTCTCTGAACAACCA
GCCATTCAAGACTGAGGATGATCTAAGTTACTACAAGGTGTACGGTTTATTGGATCAAAA
CATCTTGGAATTGTACTTCAATGATGGTGACGTGGTTTCTACGAATACCTACTTTATGAC
TACCGGTAACTCTCTAGGATCCGTAAACATGACCACTGGTGTCGATGACTTGTTCTACAT
TGACAAGTTCCAAGTGAGGGAAGTCAAATAGAAGTTATAAAGTTTATTGTCTTTTTATTT
TTCCAAAGCCATACTTAAGGGCGTTTGTTAACGAGTAACGAATATAAAACTTTATGATTC
TCAAGAATACCTCTAACCCATTGCAAATGTATTTTTACTTTTATTTTTATTTTCTACCAA
TCCCAGTTACCCAAATTTTGTTCTTTATGTACTTTATATAAGTATGTTCTTCTT

>Q32.3_SGRP1
ATAAATAGATAC
GTATTAGTTTTCAAAACCTTCTGTTGTTATACATTCTTTCTTTCCATGTCTCTTGCTTTT
TTTTTTTCCCTCATGAAAATAAGCAAAACAAAAATATTTTCTTTCCATAAACGTATATGA
TGCTTTTGCAAGCTTTCATTTTCCTTTTGGCTGGTTTTGCAGCTAAAATATCTGCATTAA
TGACAAACGAAACGAGTGATAGGCCTTTAGTCCACTTCACCCCCAACAAGGGTTGGATGA
ATGATCCAAACGGATTGTGGTACGATGAAAAAGATGCTAAATGGCATCTTTACTTTCAGT
ACAATCCAAATGATACCGTCTGGGGTACGCCATTGTATTGGGGCCATGCTACTTCCGATG
ATTTGACCCACTGGCAAGACGAACCCATTGCTATTGCTCCAAAGCGTAATGATTCTGGTG
CTTTCTCTGGTTCCATGGTTGTTGATTACAACAACACCAGTGGGTTTTTCAATGATACTA
TTGATCCAAGACAAAGATGCGTTGCGATTTGGACTTATAACACTCCTGAAAGTGAAGAGC
AATACATTAGCTATTCCCTTGATGGTGGTTACACTTTTACCGAATATCAAAAGAACCCTG
TTTTAGCTGCCAACTCCACTCAATTCAGAGATCCAAAGGTATTCTGGTATGAACCATCTC
AAAAATGGATTATGACAGCCGCCAAATCCCAAGAATACAAAATTGAAATATTTTCCTCCG
ATGACTTGAAGTCCTGGAAGTTGGAATCTGCCTTTGCCAATGAAGGTTTCTTAGGCTACC
AATATGAATGTCCAGGTTTGATCGAGGTCCCAACCGAGCAAGATGCTTCGAAATCCTACT
GGGTCATGTTTATTTCTATCAACCCAGGTGCTCCAGCTGGCGGTTCCTTCAACCAATATT
TTGTTGGCTCCTTCAATGGTACTCATTTTGAAGCGTTTGACAACCAATCAAGAGTCGTAG
ATTTTGGTAAGGACTATTATGCCTTGCAAACTTTCTTCAACACTGACCCAACTTACGGTT
CAGCATTAGGTATTGCCTGGGCTTCCAATTGGGAATACAGTGCTTTTGTCCCAACTAACC
CATGGAGATCATCCATGTCTTTGGTCCGCAAGTTTTCTTTGAATACTGAATATCAAGCTA
ACCCAGAAACTGAATTGATCAACTTGAAAGCCGAACCAATCTTGAACGTTAGTAATGCTG
GTCCATGGTCTCGTTTTGCTACTAACACAACCCTAACTAAGTCTAATTCTTACAGTGTTG
ATTTGAGTAACTCAACCGGCTCTTTGGAATTTGAATTGGTTTACGCGGTTAATTCCACAA
AAACAGTATCCAAGTCTGTCTTTGCTGACCTGTCCCTTTGGTTTAAGGGTTTAGAAGATC
CTGAAGAGTATTTAAGAATGGGTTTTGAAGTCAGTGCTTCTTCCTTCTTTTTGGACCGTG
GTAACTCTAAGGTTAAGTTTGTCAAGGAAAACCCATATTTCACAAACAGAATGTCTCTGA
ACAACCAGCCATTCAAGACTGAGGATGATCTAAGTTACTACAAGGTGTACGGTTTATTGG
ATCAAAACATCTTGGAATTGTACTTCAATGATGGTGACGTGGTTTCTACGAATACCTACT
TTATGACTACCGGTAACTCTCTAGGATCCGTAAACATGACCACTGGTGTCGATGACTTGT
TCTACATTGACAAGTTCCAAGTGAGGGAAGTCAAATAGAAGTTATAAAGTTTATTGTCTT
TTTATTTTTCCAAAGCCATACTTAAGGGCGTTTGTTAACGAGTAACGAATATAAAACTTT
ATGATTCTCAAGAATACCTCTAACCCATTGCAAATGTATTTTTACTTTTATTTTTATTTT
CTACCAATCCCAGTTACCCAAATTTTGTTCTTTATGTACTTTATATAAGTATGTTCTTCT
T

>Q69.8_SGRP1
ATAAATAGATACGTATTAG
TTTTCAAAACCTTCTGTTGTTATACATTCTTTCTTTCCATGTCTCTTGCTTTTTTTTTTT
CCCTCATGAAAATAAGCAAAACAAAAATATTTTCTTTCCATAAACGTATATGATGCTTTT
GCAAGCTTTCATTTTCCTTTTGGCTGGTTTTGCAGCTAAAATATCTGCATTAATGACAAA
CGAAACGAGTGATAGGCCTTTAGTCCACTTCACCCCCAACAAGGGTTGGATGAATGATCC
AAACGGATTGTGGTACGATGAAAAAGATGCTAAATGGCATCTTTACTTTCAGTACAATCC
AAATGATACCGTCTGGGGTACGCCATTGTATTGGGGCCATGCTACTTCCGATGATTTGAC
CCACTGGCAAGACGAACCCATTGCTATTGCTCCAAAGCGTAATGATTCTGGTGCTTTCTC
TGGTTCCATGGTTGTTGATTACAACAACACCAGTGGGTTTTTCAATGATACTATTGATCC
AAGACAAAGATGCGTTGCGATTTGGACTTATAACACTCCTGAAAGTGAAGAGCAATACAT
TAGCTATTCCCTTGATGGTGGTTACACTTTTACCGAATATCAAAAGAACCCTGTTTTAGC
TGCCAACTCCACTCAATTCAGAGATCCAAAGGTATTCTGGTATGAACCATCTCAAAAATG
GATTATGACAGCCGCCAAATCCCAAGAATACAAAATTGAAATATTTTCCTCCGATGACTT
GAAGTCCTGGAAGTTGGAATCTGCCTTTGCCAATGAAGGTTTCTTAGGCTACCAATATGA
ATGTCCAGGTTTGATCGAGGTCCCAACCGAGCAAGATGCTTCGAAATCCTACTGGGTCAT
GTTTATTTCTATCAACCCAGGTGCTCCAGCTGGCGGTTCCTTCAACCAATATTTTGTTGG
CTCCTTCAATGGTACTCATTTTGAAGCGTTTGACAACCAATCAAGAGTCGTAGATTTTGG
TAAGGACTATTATGCCTTGCAAACTTTCTTCAACACTGACCCAACTTACGGTTCAGCATT
AGGTATTGCCTGGGCTTCCAATTGGGAATACAGTGCTTTTGTCCCAACTAACCCATGGAG
ATCATCCATGTCTTTGGTCCGCAAGTTTTCTTTGAATACTGAATATCAAGCTAACCCAGA
AACTGAATTGATCAACTTGAAAGCCGAACCAATCTTGAACGTTAGTAATGCTGGTCCATG
GTCTCGTTTTGCTACTAACACAACCCTAACTAAGTCTAATTCTTACAGTGTTGATTTGAG
TAACTCAACCGGCTCTTTGGAATTTGAATTGGTTTACGCGGTTAATTCCACAAAAACAGT
ATCCAAGTCTGTCTTTGCTGACCTGTCCCTTTGGTTTAAGGGTTTAGAAGATCCTGAAGA
GTATTTAAGAATGGGTTTTGAAGTCAGTGCTTCTTCCTTCTTTTTGGACCGTGGTAACTC
TAAGGTTAAGTTTGTCAAGGAAAACCCATATTTCACAAACAGAATGTCTCTGAACAACCA
GCCATTCAAGACTGAGGATGATCTAAGTTACTACAAGGTGTACGGTTTATTGGATCAAAA
CATCTTGGAATTGTACTTCAATGATGGTGACGTGGTTTCTACGAATACCTACTTTATGAC
TACCGGTAACTCTCTAGGATCCGTAAACATGACCACTGGTGTCGATGACTTGTTCTACAT
TGACAAGTTCCAAGTGAGGGAAGTCAAATAGAAGTTATAAAGTTTATTGTCTTTTTATTT
TTCCAAAGCCATACTTAAGGGCGTTTGTTAACGAGTAACGAATATAAAACTTTATGATTC
TCAAGAATACCTCTAACCCATTGCAAATGTATTTTTACTTTTATTTTTATTTTCTACCAA
TCCCAGTTACCCAAATTTTGTTCTTTATGTACTTTATATAAGTATGTTCTTCTT


>Q62.5_SGRP1
ATAAATAGATACGTATTAGTTTTCAAAAC
CTTCTGTTGTTATACATTCTTTCTTTCCATGTCTCTTGCTTTTTTTTTTTCCCTCATGAA
AATAAGCAAAACAAAAATATTTTCTTTCCATAAACGTATATGATGCTTTTGCAAGCTTTC
ATTTTCCTTTTGGCTGGTTTTGCAGCTAAAATATCTGCATTAATGACAAACGAAACGAGT
GATAGGCCTTTAGTCCACTTCACCCCCAACAAGGGTTGGATGAATGATCCAAACGGATTG
TGGTACGATGAAAAAGATGCTAAATGGCATCTTTACTTTCAGTACAATCCAAATGATACC
GTCTGGGGTACGCCATTGTATTGGGGCCATGCTACTTCCGATGATTTGACCCACTGGCAA
GACGAACCCATTGCTATTGCTCCAAAGCGTAATGATTCTGGTGCTTTCTCTGGTTCCATG
GTTGTTGATTACAACAACACCAGTGGGTTTTTCAATGATACTATTGATCCAAGACAAAGA
TGCGTTGCGATTTGGACTTATAACACTCCTGAAAGTGAAGAGCAATACATTAGCTATTCC
CTTGATGGTGGTTACACTTTTACCGAATATCAAAAGAACCCTGTTTTAGCTGCCAACTCC
ACTCAATTCAGAGATCCAAAGGTATTCTGGTATGAACCATCTCAAAAATGGATTATGACA
GCCGCCAAATCCCAAGAATACAAAATTGAAATATTTTCCTCCGATGACTTGAAGTCCTGG
AAGTTGGAATCTGCCTTTGCCAATGAAGGTTTCTTAGGCTACCAATATGAATGTCCAGGT
TTGATCGAGGTCCCAACCGAGCAAGATGCTTCGAAATCCTACTGGGTCATGTTTATTTCT
ATCAACCCAGGTGCTCCAGCTGGCGGTTCCTTCAACCAATATTTTGTTGGCTCCTTCAAT
GGTACTCATTTTGAAGCGTTTGACAACCAATCAAGAGTCGTAGATTTTGGTAAGGACTAT
TATGCCTTGCAAACTTTCTTCAACACTGACCCAACTTACGGTTCAGCATTAGGTATTGCC
TGGGCTTCCAATTGGGAATACAGTGCTTTTGTCCCAACTAACCCATGGAGATCATCCATG
TCTTTGGTCCGCAAGTTTTCTTTGAATACTGAATATCAAGCTAACCCAGAAACTGAATTG
ATCAACTTGAAAGCCGAACCAATCTTGAACGTTAGTAATGCTGGTCCATGGTCTCGTTTT
GCTACTAACACAACCCTAACTAAGTCTAATTCTTACAGTGTTGATTTGAGTAACTCAACC
GGCTCTTTGGAATTTGAATTGGTTTACGCGGTTAATTCCACAAAAACAGTATCCAAGTCT
GTCTTTGCTGACCTGTCCCTTTGGTTTAAGGGTTTAGAAGATCCTGAAGAGTATTTAAGA
ATGGGTTTTGAAGTCAGTGCTTCTTCCTTCTTTTTGGACCGTGGTAACTCTAAGGTTAAG
TTTGTCAAGGAAAACCCATATTTCACAAACAGAATGTCTCTGAACAACCAGCCATTCAAG
ACTGAGGATGATCTAAGTTACTACAAGGTGTACGGTTTATTGGATCAAAACATCTTGGAA
TTGTACTTCAATGATGGTGACGTGGTTTCTACGAATACCTACTTTATGACTACCGGTAAC
TCTCTAGGATCCGTAAACATGACCACTGGTGTCGATGACTTGTTCTACATTGACAAGTTC
CAAGTGAGGGAAGTCAAATAGAAGTTATAAAGTTTATTGTCTTTTTATTTTTCCAAAGCC
ATACTTAAGGGCGTTTGTTAACGAGTAACGAATATAAAACTTTATGATTCTCAAGAATAC
CTCTAACCCATTGCAAATGTATTTTTACTTTTATTTTTATTTTCTACCAATCCCAGTTAC
CCAAATTTTGTTCTTTATGTACTTTATATAAGTATGTTCTTCTT

>Q74.4_SGRP1
ATAAATAGATACGTATTAGTTTTCAAAACCTTCTGTTGTTATACA
TTCTTTCTTTCCATGTCTCTTGCTTTTTTTTTTTCCCTCATGAAAATAAGCAAAACAAAA
ATATTTTCTTTCCATAAACGTATATGATGCTTTTGCAAGCTTTCATTTTCCTTTTGGCTG
GTTTTGCAGCTAAAATATCTGCATTAATGACAAACGAAACGAGTGATAGGCCTTTAGTCC
ACTTCACCCCCAACAAGGGTTGGATGAATGATCCAAACGGATTGTGGTACGATGAAAAAG
ATGCTAAATGGCATCTTTACTTTCAGTACAATCCAAATGATACCGTCTGGGGTACGCCAT
TGTATTGGGGCCATGCTACTTCCGATGATTTGACCCACTGGCAAGACGAACCCATTGCTA
TTGCTCCAAAGCGTAATGATTCTGGTGCTTTCTCTGGTTCCATGGTTGTTGATTACAACA
ACACCAGTGGGTTTTTCAATGATACTATTGATCCAAGACAAAGATGCGTTGCGATTTGGA
CTTATAACACTCCTGAAAGTGAAGAGCAATACATTAGCTATTCCCTTGATGGTGGTTACA
CTTTTACCGAATATCAAAAGAACCCTGTTTTAGCTGCCAACTCCACTCAATTCAGAGATC
CAAAGGTATTCTGGTATGAACCATCTCAAAAATGGATTATGACAGCCGCCAAATCCCAAG
AATACAAAATTGAAATATTTTCCTCCGATGACTTGAAGTCCTGGAAGTTGGAATCTGCCT
TTGCCAATGAAGGTTTCTTAGGCTACCAATATGAATGTCCAGGTTTGATCGAGGTCCCAA
CCGAGCAAGATGCTTCGAAATCCTACTGGGTCATGTTTATTTCTATCAACCCAGGTGCTC
CAGCTGGCGGTTCCTTCAACCAATATTTTGTTGGCTCCTTCAATGGTACTCATTTTGAAG
CGTTTGACAACCAATCAAGAGTCGTAGATTTTGGTAAGGACTATTATGCCTTGCAAACTT
TCTTCAACACTGACCCAACTTACGGTTCAGCATTAGGTATTGCCTGGGCTTCCAATTGGG
AATACAGTGCTTTTGTCCCAACTAACCCATGGAGATCATCCATGTCTTTGGTCCGCAAGT
TTTCTTTGAATACTGAATATCAAGCTAACCCAGAAACTGAATTGATCAACTTGAAAGCCG
AACCATTCTTGAACGTTAGTAATGCTGGTCCATGGTCTCGTTTTGCTACTAACACAACCC
TAACTAAGTCTAATTCTTACAGTGTTGATTTGAGTAACTCAACCGGCTCTTTGGAATTTG
AATTGGTTTACGCGGTTAATTCCACAAAAACAGTATCCAAGTCTGTCTTTGCTGACCTGT
CCCTTTGGTTTAAGGGTTTAGAAGATCCTGAAGAGTATTTAAGAATGGGTTTTGAAGTCA
GTGCTTCTTCCTTCTTTTTGGACCGTGGTAACTCTAAGGTTAAGTTTGTCAAGGAAAACC
CATATTTCACAAACAGAATGTCTCTGAACAACCAGCCATTCAAGACTGAGGATGATCTAA
GTTACTACAAGGTGTACGGTTTATTGGATCAAAACATCTTGGAATTGTACTTCAATGATG
GTGACGTGGTTTCTACGAATACCTACTTTATGACTACCGGTAACTCTCTAGGATCCGTAA
ACATGACCACTGGTGTCGATGACTTGTTCTACATTGACAAGTTCCAAGTGAGGGAAGTCA
AATAGAAGTTATAAAGTTTATTGTCTTTTTATTTTTCCAAAGCCATACTTAAGGGCGTTT
GTTAACGAGTAACGAATATAAAACTTTATGATTCTCAAGAATACCTCTAACCCATTGCAA
ATGTATTTTTACTTTTATTTTTATTTTCTACCAATCCCAGTTACCCAAATTTTGTTCTTT
ATGTACTTTATATAAGTATGTTCTTCTT

>Q89.8_SGRP1
ATAAATAGATACGTATTAGTTTTCAAAACCTTCTGTTGTTA
TACATTCTTTCTTTCCATGTCTCTTGCTTTTTTTTTTTCCCTCATGAAAATAAGCAAAAC
AAAAATATTTTCTTTCCATAAACGTATATGATGCTTTTGCAAGCTTTCATTTTCCTTTTG
GCTGGTTTTGCAGCTAAAATATCTGCATTAATGACAAACGAAACGAGTGATAGGCCTTTA
GTCCACTTCACCCCCAACAAGGGTTGGATGAATGATCCAAACGGATTGTGGTACGATGAA
AAAGATGCTAAATGGCATCTTTACTTTCAGTACAATCCAAATGATACCGTCTGGGGTACG
CCATTGTATTGGGGCCATGCTACTTCCGATGATTTGACCCACTGGCAAGACGAACCCATT
GCTATTGCTCCAAAGCGTAATGATTCTGGTGCTTTCTCTGGTTCCATGGTTGTTGATTAC
AACAACACCAGTGGGTTTTTCAATGATACTATTGATCCAAGACAAAGATGCGTTGCGATT
TGGACTTATAACACTCCTGAAAGTGAAGAGCAATACATTAGCTATTCCCTTGATGGTGGT
TACACTTTTACCGAATATCAAAAGAACCCTGTTTTAGCTGCCAACTCCACTCAATTCAGA
GATCCAAAGGTATTCTGGTATGAACCATCTCAAAAATGGATTATGACAGCCGCCAAATCC
CAAGAATACAAAATTGAAATATTTTCCTCCGATGACTTGAAGTCCTGGAAGTTGGAATCT
GCCTTTGCCAATGAAGGTTTCTTAGGCTACCAATATGAATGTCCAGGTTTGATCGAGGTC
CCAACCGAGCAAGATGCTTCGAAATCCTACTGGGTCATGTTTATTTCTATCAACCCAGGT
GCTCCAGCTGGCGGTTCCTTCAACCAATATTTTGTTGGCTCCTTCAATGGTACTCATTTT
GAAGCGTTTGACAACCAATCAAGAGTCGTAGATTTTGGTAAGGACTATTATGCCTTGCAA
ACTTTCTTCAACACTGACCCAACTTACGGTTCAGCATTAGGTATTGCCTGGGCTTCCAAT
TGGGAATACAGTGCTTTTGTCCCAACTAACCCATGGAGATCATCCATGTCTTTGGTCCGC
AAGTTTTCTTTGAATACTGAATATCAAGCTAACCCAGAAACTGAATTGATCAACTTGAAA
GCCGAACCAATCTTGAACGTTAGTAATGCTGGTCCATGGTCTCGTTTTGCTACTAACACA
ACCCTAACTAAGTCTAATTCTTACAGTGTTGATTTGAGTAACTCAACCGGCTCTTTGGAA
TTTGAATTGGTTTACGCGGTTAATTCCACAAAAACAGTATCCAAGTCTGTCTTTGCTGAC
CTGTCCCTTTGGTTTAAGGGTTTAGAAGATCCTGAAGAGTATTTAAGAATGGGTTTTGAA
GTCAGTGCTTCTTCCTTCTTTTTGGACCGTGGTAACTCTAAGGTTAAGTTTGTCAAGGAA
AACCCATATTTCACAAACAGAATGTCTCTGAACAACCAGCCATTCAAGACTGAGGATGAT
CTAAGTTACTACAAGGTGTACGGTTTATTGGATCAAAACATCTTGGAATTGTACTTCAAT
GATGGTGACGTGGTTTCTACGAATACCTACTTTATGACTACCGGTAACTCTCTAGGATCC
GTAAACATGACCACTGGTGTCGATGACTTGTTCTACATTGACAAGTTCCAAGTGAGGGAA
GTCAAATAGAAGTTATAAAGTTTATTGTCTTTTTATTTTTCCAAAGCCATACTTAAGGGC
GTTTGTTAACGAGTAACGAATATAAAACTTTATGATTCTCAAGAATACCTCTAACCCATT
GCAAATGTATTTTTACTTTTATTTTTATTTTCTACCAATCCCAGTTACCCAAATTTTGTT
CTTTATGTACTTTATATAAGTATGTTCTTCTT

>N17_SGRP1
ATAAAT
AGATACGTATTAGTTTTCAAAACCTTCTGTTGTTATACATTCTTTCTTTCCATGTCTCTT
GCTTTTTTTTTTTCCCTCATGAAAATAAGCAAAACAAAAATATTTTCTTTCCATAAACGT
ATATGATGCTTTTGCAAGCTTTCATTTTCCTTTTGGCTGGTTTTGCAGCTAAAATATCTG
CATTAATGACAAACGAAACGAGTGATAGGCCTTTAGTCCACTTCACCCCCAACAAGGGTT
GGATGAATGATCCAAACGGATTGTGGTACGATGAAAAAGATGCTAAATGGCATCTTTACT
TTCAGTACAATCCAAATGATACCGTCTGGGGTACGCCATTGTATTGGGGCCATGCTACTT
CCGATGATTTGACCCACTGGCAAGACGAACCCATTGCTATTGCTCCAAAGCGTAATGATT
CTGGTGCTTTCTCTGGTTCCATGGTTGTTGATTACAACAACACCAGTGGGTTTTTCAATG
ATACTATTGATCCAAGACAAAGATGCGTTGCGATTTGGACTTATAACACTCCTGAAAGTG
AAGAGCAATACATTAGCTATTCCCTTGATGGTGGTTACACTTTTACCGAATATCAAAAGA
ACCCTGTTTTAGCTGCCAACTCCACTCAATTCAGAGATCCAAAGGTATTCTGGTATGAAC
CATCTCAAAAATGGATTATGACAGCCGCCAAATCCCAAGAATACAAAATTGAAATATTTT
CCTCCGATGACTTGAAGTCCTGGAAGTTGGAATCTGCCTTTGCCAATGAAGGTTTCTTAG
GCTACCAATATGAATGTCCAGGTTTGATCGAGGTCCCAACCGAGCAAGATGCTTCGAAAT
CCTACTGGGTCATGTTTATTTCTATCAACCCAGGTGCTCCAGCTGGCGGTTCCTTCAACC
AATATTTTGTTGGCTCCTTCAATGGTACTCATTTTGAAGCGTTTGACAACCAATCAAGAG
TCGTAGATTTTGGTAAGGACTATTATGCCTTGCAAACTTTCTTCAACACTGACCCAACTT
ACGGTTCAGCATTAGGTATTGCCTGGGCTTCCAATTGGGAATACAGTGCTTTTGTCCCAA
CTAACCCATGGAGATCATCCATGTCTTTGGTCCGCAAGTTTTCTTTGAATACTGAATATC
AAGCTAACCCAGAAACTGAATTGATCAACTTGAAAGCCGAACCAATCTTGAACGTTAGTA
ATGCTGGTCCATGGTCTCGTTTTGCTACTAACACAACCCTAACTAAGTCTAATTCTTACA
GTGTTGATTTGAGTAACTCAACCGGCTCTTTGGAATTTGAATTGGTTTACGCGGTTAATT
CCACAAAAACAGTATCCAAGTCTGTCTTTGCTGACCTGTCCCTTTGGTTTAAGGGTTTAG
AAGATCCTGAAGAGTATTTAAGAATGGGTTTTGAAGTCAGTGCTTCTTCCTTCTTTTTGG
ACCGTGGTAACTCTAAGGTTAAGTTTGTCAAGGAAAACCCATATTTCACAAACAGAATGT
CTCTGAACAACCAGCCATTCAAGACTGAGGATGATCTAAGTTACTACAAGGTGTACGGTT
TATTGGATCAAAACATCTTGGAATTGTACTTCAATGATGGTGACGTGGTTTCTACGAATA
CCTACTTTATGACTACCGGTAACTCTCTAGGATCCGTAAACATGACCACTGGTGTCGATG
ACTTGTTCTACATTGACAAGTTCCAAGTGAGGGAAGTCAAATAGAAGTTATAAAGTTTAT
TGTCTTTTTATTTTTCCAAAGCCATACTTAAGGGCGTTTGTTAACGAGTAACGAATATAA
AACTTTATGATTCTCAAGAATACCTCTAACCCATTGCAAATGTATTTTTACTTTTATTTT
TATTTTCTACCAATCCCAGTTACCCAAATTTTGTTCTTTATGTACTTTATATAAGTATGT
TCTTCTT

>N43_SGRP1
ATAAATAGATACGTATTAGCTTTCAAAACCTTCTGTTGTTATG
CATTCTTTCTTTCCATGTCTCTTGCTTTTTTTTTTTTCCCTCATGAAAATAAGCAAAACA
AAAATATTTTCTTTCCATAAACGTATATGATGCTTTTGCAAGCTTTCATTTTCCTTTTGG
CTGGTTTTGCAGCTAAAATATCTGCATTAATGACAAACGAAACGAGTGATAGGCCTTTAG
TCCACTTCACCCCCAACAAGGGTTGGATGAATGATCCAAACGGGTTGTGGTACGATGAAA
AAGATGCTAAATGGCATCTCTACTTTCAGTACAACCCAAATGATACCGTCTGGGGTACGC
CATTGTTTTGGGGTCACGCTACTTCCGATGATTTGACTCACTGGCAAGACGAACCCATTG
CTATTGCTCCCAAGCGTAATGATTCTGGTGCTTTCTCTGGTTCCATGGTTGTTGATTACA
ACAACACCAGTGGGTTTTTCAATGATACTATTGATCCAAGACAAAGATGCGTTGCGATTT
GGACTTATAACACTCCTGAAAGTGAAGAGCAATACATTAGCTATTCCCTTGATGGTGGTT
ACACTTTTACTGAATACCAAAAGAACCCTGTTTTAGCTGCCAACTCCACTCAATTCAGAG
ATCCAAAGGTGTTCTGGTATGAACCATCTCAAAAATGGATTATGACAGCCGCCAAATCCC
AAGAATACAAAATTGAAATTTTCTCCTCCGATGATTTGAAGTCTTGGAAGTTAGAATCTG
CCTTTTCCAATGAAGGTTTCTTAGGCTACCAATATGAATGTCCAGGTTTGATCGAGGTCC
CAACCGAGCAAGATGCTTCGAAATCCTACTGGGTCATGTTTATTTCTATCAACCCAGGTG
CTCCAGCTGGCGGTTCCTTCAACCAATATTTTGTTGGCTCCTTCAATGGTACTCATTTTG
AAGCGTTTGACAACCAATCAAGAGTCGTAGATTTTGGTAAGGACTATTATGCCTTACAGA
CTTTCTTCAACACTGACCCAACTTACGGTTCAGCATTAGGTATTGCCTGGGCTTCCAATT
GGGAATACAGTGCTTTTGTCCCAACTAACCCATGGAGATCATCCATGTCTTTGGTCCGCA
AGTTTTCTTTGAATACTGAATATCAAGCTAACCCAGAAACTGAATTGATCAATCTGAAAG
CCGAACCAATCTTGAACGTTAGTAATGCTGGTCCATGGTCTCGTTTTGCTACTAACACAA
CCCTAACTAAGGCTAATTCTTACAGTGTTGATTTGAGTAACTCAACCGGCTCTTTGGAGT
TTGAATTGGTTTACGCGGTCAATTCCACAAAATCCGTATCCAAGTCTGTCTTTGCTGACT
TGTCCCTTTGGTTTAAGGGTTTAGAAGATCCTGAAGAGTATTTAAGAATGGGTTTTGAAG
TCAGTGCTTCTTCCTTCTTTTTGGATCGTGGTAACTCTAAGGTTAAGTTTGTCAAGGAAA
ACCCATATTTCACAAACAGAATGTCTGTGAACAACCAGCCATTTAAGACTGAGGATGACC
TAAGTTACTATAAGGTGTACGGTTTATTGGATCAAAACATCTTGGAATTGTACTTCAATG
ACGGTGATGTGGTTTCTACGAATACCTACTTTATGACTACCGGTAACTCTCTAGGATCCG
TAAACATGACCACTGGTGTCGATGACTTGTTCTACATTGACAAGTTCCAAGTGAGGGAAG
TCAAATAGAAGTTATGAAGTTTATTGTCTTTTTATTTTTCCAAAGCCATACTTAAGGGCG
TTTGTTAACGAGTAACGAATATAAAACTATATGATTCCCAAGAATACCTCTAACCCATTG
CAAATGTATTTTTATTTTTATTTTTATTTTCTACCAATCCTAGTTACCCAAATTTTGTTC
TTTATGTACTTTATATAAGTATGATCTTCTT

>N45_SGRP1
ATAAATAGATACGTATTAGCTTTCAAAACCTTCTGTTGTTATGCATTCTTTCTTTCC
ATGTCTCTTGCTTTTTTTTTTTTCCCTCATGAAAATAAGCAAAACAAAAATATTTTCTTT
CCATAAACGTATATGATGCTTTTGCAAGCTTTCATTTTCCTTTTGGCTGGTTTTGCAGCT
AAAATATCTGCATTAATGACAAACGAAACGAGTGATAGGCCTTTAGTCCACTTCACCCCC
AACAAGGGTTGGATGAATGATCCAAACGGGTTGTGGTACGATGAAAAAGATGCTAAATGG
CATCTCTACTTTCAGTACAACCCAAATGATACCGTCTGGGGTACGCCATTGTTTTGGGGT
CACGCTACTTCCGATGATTTGACTCACTGGCAAGACGAACCCATTGCTATTGCTCCCAAG
CGTAATGATTCTGGTGCTTTCTCTGGTTCCATGGTTGTTGATTACAACAACACCAGTGGG
TTTTTCAATGATACTATTGATCCAAGACAAAGATGCGTTGCGATTTGGACTTATAACACT
CCTGAAAGTGAAGAGCAATACATTAGCTATTCCCTTGATGGTGGTTACACTTTTACTGAA
TACCAAAAGAACCCTGTTTTAGCTGCCAACTCCACTCAATTCAGAGATCCAAAGGTGTTC
TGGTATGAACCATCTCAAAAATGGATTATGACAGCCGCCAAATCCCAAGAATACAAAATT
GAAATTTTCTCCTCCGATGATTTGAAGTCTTGGAAGTTAGAATCTGCCTTTGCCAATGAA
GGTTTCTTAGGCTACCAATATGAATGTCCAGGTTTGATCGAGGTCCCAACCGAGCAAGAT
GCTTCGAAATCCTACTGGGTCATGTTTATTTCTATCAACCCAGGTGCTCCAGCTGGCGGT
TCCTTCAACCAATATTTTGTTGGCTCCTTCAATGGTACTCATTTTGAAGCGTTTGACAAC
CAATCAAGAGTCGTAGATTTTGGTAAGGACTATTATGCCTTACAGACTTTCTTCAACACT
GACCCAACTTACGGTTCAGCATTAGGTATTGCCTGGGCTTCCAATTGGGAATACAGTGCT
TTTGTCCCAACTAACCCATGGAGATCATCCATGTCTTTGGTCCGCAAGTTTTCTTTGAAT
ACTGAATATCAAGCTAACCCAGAAACTGAATTGATCAATCTGAAAGCCGAACCAATCTTG
AACGTTAGTAATGCTGGTCCATGGTCTCGTTTTGCTACTAACACAACCCTAACTAAGGCT
AATTCTTACAGTGTTGATTTGAGTAACTCAACCGGCTCTTTGGAGTTTGAATTGGTTTAC
GCGGTCAATTCCACAAAATCCGTATCCAAGTCTGTCTTTGCTGACTTGTCCCTTTGGTTT
AAGGGTTTAGAAGATCCTGAAGAGTATTTAAGAATGGGTTTTGAAGTCAGTGCTTCTTCC
TTCTTTTTGGATCGTGGTAACTCTAAGGTTAAGTTTGTCAAGGAAAACCCATATTTCACA
AACAGAATGTCTGTGAACAACCAGCCATTTAAGACTGAGGATGACCTAAGTTACTATAAG
GTGTACGGTTTATTGGATCAAAACATCTTGGAATTGTACTTCAATGACGGTGATGTGGTT
TCTACGAATACCTACTTTATGACTACCGGTAACTCTCTAGGATCCGTAAACATGACCACT
GGTGTCGATGACTTGTTCTACATTGACAAGTTCCAAGTGAGGGAAGTCAAATAGAAGTTA
TGAAGTTTATTGTCTTTTTATTTTTCCAAAGCCATACTTAAGGGCGTTTGTTAACGAGTA
ACGAATATAAAAATATATGATTCCCAAGAATACCTCTAACCCATTGCAAATGTATTTTTA
TTTTTATTTTTATTTTCCACCAATCCTAGTTACCCAAATTTTGTTCTTTATGTATTTTAT
ATAAGTATGATCTTCTT

>IFO1804_SGRP1
ATAAATAGATACGTATTAGC
TTTCAAAACCTTCTGTTGTTATGCATTCTTTCTTTCCATGTCTCTTGCTTTTTTTTTTTT
CCCTCATGAAAATAAGCAAAACAAAAATATTTTCTTTCCATAAACGTATATGATGCTTTT
GCAAGCTTTCATTTTCCTTTTGGCTGGTTTTGCAGCTAAAATATCTGCATTAATGACAAA
CGAAACGAGTGATAGGCCTTTAGTCCACTTCACCCCCAACAAGGGTTGGATGAATGATCC
AAACGGGTTGTGGTACGATGAAAAAGATGCTAAATGGCATCTCTACTTTCAGTACAACCC
AAATGATACCGTCTGGGGTACGCCATTGTTTTGGGGTCACGCTACTTCCGATGATTTGAC
TCACTGGCAAGACGAACCCATTGCTATTGCTCCCAAGCGTAATGATTCTGGTGCTTTCTC
TGGTTCCATGGTTGTTGATTACAACAACACCAGTGGGTTTTTCAATGATACTATTGATCC
AAGACAAAGATGCGTTGCGATTTGGACTTATAACACTCCTGAAAGTGAAGAGCAATACAT
TAGCTATTCCCTGGATGGTGGTTACACTTTTACTGAATACCAAAAGAACCCTGTTTTAGC
TGCCAACTCCACTCAATTCAGAGATCCAAAGGTGTTCTGGTATGAACCATCTCAAAAATG
GATTATGACAGCCGCCAAATCCCAAGAATACAAAATTGAAATTTTCTCCTCCGATGATTT
GAAGTCTTGGAAGTTAGAATCTGCCTTTGCCAATGAAGGTTTCTTAGGCTACCAATATGA
ATGTCCAGGTTTGATCGAGGTCCCAACCGAGCAAGATGCTTCGAAATCCTACTGGGTCAT
GTTTATTTCTATCAACCCAGGTGCTCCAGCTGGCGGTTCCTTCAACCAATATTTTGTTGG
CTCCTTCAATGGTACTCATTTTGAAGCGTTTGACAACCAATCAAGAGTCGTAGATTTTGG
TAAGGACTATTATGCCTTACAGACTTTCTTCAACACTGACCCAACTTACGGTTCAGCATT
AGGTATTGCCTGGGCTTCCAATTGGGAATACAGTGCTTTTGTCCCAACTAACCCATGGAG
ATCATCCATGTCTTTGGTCCGCAAGTTTTCTTTGAATACTGAATATCAAGCTAACCCAGA
AACTGAATTGATCAATCTGAAAGCCGAACCAATCTTGAACGTTAGTAATGCTGGTCCATG
GTCTCGTTTTGCTACTAACACAACCCTAACTAAGGCTAATTCTTACAGTGTTGATTTGAG
TAACTCAACCGGCTCTTTGGAGTTTGAATTGGTTTACGCGGTCAATTCCACAAAATCCGT
ATCCAAGTCTGTCTTTGCTGACTTGTCCCTTTGGTTTAAGGGTTTAGAAGATCCTGAAGA
GTATTTAAGAATGGGTTTTGAAGTCAGTGCTTCTTCCTTCTTTTTGGATCGTGGTAACTC
TAAGGTTAAGTTTGTCAAGGAAAACCCATATTTCACAAACAGAATGTCTGTGAACAACCA
GCCATTTAAGACTGAGGATGACCTAAGTTACTATAAGGTGTACGGTTTATTGGATCAAAA
CATCTTGGAATTGTACTTCAATGACGGTGATGTGGTTTCTACGAATACCTACTTTATGAC
TACCGGTAACTCTCTAGGATCCGTAAACATGACCACTGGTGTCGATGACTTGTTCTACAT
TGACAAGTTCCAAGTGAGGGAAGTCAAATAGAAGTTATGAAGTTTATTGTCTTTTTATTT
TTCCAAAGCCATACTTAAGGGCGTTTGTTAACGAGTAACGAATATAAAACTATATGATTC
CCAAGAATACCTCTAACCCATTGCAAATGTATTTTTATTTTTATTTTTATTTTCTACCAA
TCCTAGTTACCCAAATTTTGTTCTTTATGTACTTTATATAAGTATGATCTTCTT

>A4_SGRP1
ATAAATAGATACGTATTA
GTTCTCAAAACCTTCTGTTGTTATGCCTTCTTTCTTTCTATGTCTCTTGCTTTTTTTTTT
TCCTCATGAAAATAAGCAAAACAAAAATATTTTCTTTCATAAACGTATATGATGCTTTTG
CAAGCTTTCATTTTCCTTTTGGCTGGTTTTGCAGCTAAAATATCTGCATTAATGACAAAC
GAAACGAGTGATAGGCCTTTAGTTCACTTCACTCCCAACAAGGGTTGGATGAATGATCCA
AACGGGTTGTGGTACGATGAAAAAGATGCTAAATGGCATCTCTACTTTCAGTACAACCCA
AACGATACCGTCTGGGGTACGCCATTGTTTTGGGGCCATGCTACTTCCGATGATTTGACT
CACTGGCAAGACGAACCCATTGCTATTGCTCCCAAGCGTAATGATTCTGGTGCTTTCTCT
GGTTCCATGGTTGTTGATTACAACAACACCAGTGGGTTTTTCAATGATACTATTGATCCA
AGACAAAGATGCGTTGCGATTTGGACTTATAACACTCCTGAAAGTGAAGAACAATACATT
AGCTATTCCCTTGATGGTGGTTATACTTTTACTGAATACCAAAAGAACCCTGTTTTAGCT
GCCAACTCCACTCAATTCAGAGATCCAAAGGTGTTCTGGTATGAACCATCTCAAAAATGG
ATTATGACAGCCGCCAAATCCCAAGAATACAAAATTGAAATTTTCTCCTCCGATGACTTG
AAGTCCTGGAAGTTAGAATCTGCCTTTGCCAATGAAGGTTTCTTAGGCTACCAATATGAA
TGTCCAGGTTTGATCGAGGTCCCAACCGAGCAGGATGCTTCGAAATCCTACTGGGTCATG
TTTATTTCTATCAACCCAGGTGCTCCAGCTGGCGGTTCCTTCAACCAATATTTTGTTGGC
TCCTTCAATGGAACTCATTTTGAAGCGTTTGACAACCAATCAAGAGTCGTAGACTTTGGT
AAGGACTATTATGCCTTGCAGACTTTCTTCAACACTGACCCAACCTACGGTTCAGCATTA
GGTATCGCCTGGGCTTCCAATTGGGAATACAGTGCTTTTGTCCCAACTAACCCATGGAGA
TCATCCATGTCTTTGGTCCGCAAGTTTTCTTTGAATACTGAATATCAAGCTAACCCAGAA
ACTGAATTAATCAATTTGAAAGCCGAACCAATCTTGAACGTTAGTAATGCTGGTCCATGG
TCTCGTTTCGCTACTAACACAACCTTAACTAAGGCTAATTCTTACAGTGTTGATTTGAGT
AACTCAACCGGCTCTTTAGAGTTTGAATTGGTTTACGCGGTTAATTCCACAAAAACCGTA
TCCAAGTCTGTCTTTGCTGACTTGTCCCTCTGGTTTAAGGGTTTAGAAGATCCTGAAGAG
TATTTAAGAATGGGTTTTGAAGTCAGTGCTTCTTCCTTCTTTTTGGACCGTGGTAACTCT
AAGGTTAAGTTTGTCAAGGAAAACCCATATTTCACAAACAGAATGTCTGTGAACAATCAG
CCATTTAAGACTGAGGATGACTTAAGTTACTACAAGGTGTACGGTTTATTAGATCAAAAC
ATCTTGGAGTTGTACTTCAATGATGGTGATGTGGTTTCTACGAATACCTACTTTATGACT
ACCGGTAACTCTCTGGGATCCGTAAACATGACCACTGGTGTCGATGACTTGTTCTACATT
GACAAGTTCCAAGTGAGGGAAGTCAAATAGTTATAAACTTTTTTGTCTTTTTATTTTTCC
AAAGCCATATTTAAGGGCGTTTGTTAACGAGTAACGAATATAAAACTTTATGATTCCCAA
GAATACCTCTAACCCATTGCAAATGTATTTTTATCTTTATTTTTATTTTCTACCAATCCC
AGTTACCCAAATTTTGTTCTTTATGTACTTTATATAAGTATGTTCTTCTT

>A12_SGRP1
ATAAATAGATACGTATTAG
TTCTCAAAACCTTCTGTTGTTATGCCTTCTTTCTTTCCATGTCTCTTGCTTTTTTTTTTT
TTCCTCATGAAAATAAGCAAAACAAAAATATTTTCTTTCATAAACGTATATGATGCTTTT
GCAAGCTTTCATTTTCCTTTTGGCTGGTTTTGCAGCTAAAATATCTGCATTAATGACAAA
CGAAACGAGTGATAGGCCTTTAGTTCACTTCACTCCCAACAAGGGTTGGATGAATGATCC
AAACGGGTTGTGGTACGATGAAAAAGATGCTAAATGGCATCTCTACTTTCAGTACAACCC
AAACGATACCGTCTGGGGTACGCCATTGTTTTGGGGCCATGCTACTTCCGATGATTTGAC
TCACTGGCAAGACGAACCCATTGCTATTGCTCCCAAGCGTAATGATTCTGGTGCTTTCTC
TGGTTCCATGGTTGTTGATTACAACAACACCAGTGGGTTTTTCAATGATACTATTGATCC
AAGACAAAGATGCGTTGCGATTTGGACTTATAACACTCCTGAAAGTGAAGAACAATACAT
TAGCTATTCCCTTGATGGTGGTTATACTTTTACTGAATACCAAAAGAACCCTGTTTTAGC
TGCCAACTCCACTCAATTCAGAGATCCAAAGGTGTTCTGGTATGAACCATCTCAAAAATG
GATTATGACAGCCGCCAAATCCCAAGAATACAAAATTGAAATTTTCTCCTCCGATGACTT
GAAGTCCTGGAAGTTAGAATCTGCCTTTGCCAATGAAGGTTTCTTAGGCTACCAATATGA
ATGTCCAGGTTTGATCGAGGTCCCAACCGAGCAAGATGCTTCGAAATCCTACTGGGTCAT
GTTTATTTCTATCAACCCAGGTGCTCCAGCTGGCGGTTCCTTCAACCAATATTTTGTTGG
CTCCTTCAATGGAACTCATTTTGAAGCGTTTGACAACCAATCAAGAGTCGTAGACTTTGG
TAAGGACTATTATGCCTTGCAGACTTTCTTCAACACTGACCCAACCTACGGTTCAGCATT
AGGTATCGCCTGGGCTTCCAATTGGGAATACAGTGCTTTTGTCCCAACTAACCCATGGAG
ATCATCCATGTCTTTGGTCCGCAAGTTTTCTTTGAATACTGAATATCAAGCTAACCCAGA
AACTGAATTAATCAATTTGAAAGCCGAACCAATCTTGAACGTTAGTAATGCTGGTCCATG
GTCTCGTTTCGCTACTAACACAACCTTAACTAAGGCTAATTCTTACAGTGTTGATTTGAG
TAACTCAACCGGCTCTTTAGAGTTTGAATTGGTTTACGCGGTTAATTCCACAAAAACCGT
ATCCAAGTCTGTCTTTGCTGACTTGTCCCTCTGGTTTAAGGGTTTAGAAGATCCTGAAGA
GTATTTAAGAATGGGTTTTGAAGTCAGTGCTTCTTCCTTCTTTTTGGACCGTGGTAACTC
TAAGGTTAAGTTTGTCAAGGAAAACCCATATTTCACAAACAGAATGTCTGTGAACAATCA
GCCATTTAAGACTGAGGATGACTTAAGTTACTACAAGGTGTACGGTTTATTAGATCAAAA
CATCTTGGAATTGTACTTCAATGATGGTGATGTGGTTTCTACGAATACCTACTTTATGAC
TACCGGTAACTCTCTGGGATCCGTAAACATGACCACTGGTGTCGATGACTTGTTCTACAT
TGACAAGTTCCAAGTGAGGGAAGTCAAATAGTTATAAAGTTTTTTGTCTTTTTATTTTTC
CAAAGCCATATTTAAGGGCGTTTGTTAACGAGTAACGAATATAAAACTTTATGATTCCCA
AGAATACCTCTAACCCATTGCAAATGTATTTTTATCTTTATTTTTATTTTCTACCAATCC
CAGTTACCCAAATTTTGTTCTTTATGTACTTTATATAAGTATGTTCTTCTT

>CBS432_SGRP1
ATGCTTTTGCAAGCTTTCATTTTCCTTTTGGCTGGTTTTGCAGCTAAA
ATATCTGCATTAATGACAAACGAAACGAGTGATAGGCCTTTAGTCCACTTCACCCCCAAC
AAGGGTTGGATGAATGATCCAAACGGATTGTGGTACGATGAAAAAGATGCTAAATGGCAT
CTTTACTTTCAGTACAATCCAAATGATACCGTCTGGGGTACGCCATTGTATTGGGGCCAT
GCTACTTCCGATGATTTGACCCACTGGCAAGACGAACCCATTGCTATTGCTCCAAAGCGT
AATGATTCTGGTGCTTTCTCTGGTTCCATGGTTGTTGATTACAACAACACCAGTGGGTTC
TTCAATGATACTATTGATCCAAGACAAAGATGCGTTGCGATTTGGACTTATAACACTCCT
GAAAGTGAAGAGCAATACATTAGCTATTCCCTTGATGGTGGTTACACTTTTACCGAATAT
CAAAAGAACCCTGTTTTAGCTGCCAACTCCACTCAATTCAGAGATCCAAAGGTATTCTGG
TATGAACCATCTCAAAAATGGATTATGACAGCCGCCAAATCCCAAGAATACAAAATTGAA
ATATTTTCCTCCGATGACTTGAAGTCCTGGAAGTTGGAATCTGCCTTTGCCAATGAAGGT
TTCTTAGGCTACCAATATGAATGTCCAGGTTTGATCGAGGTCCCAACCGAGCAAGATGCT
TCGAAATCCTACTGGGTCATGTTTATTTCTATCAACCCAGGTGCTCCAGCTGGCGGTTCC
TTCAACCAATATTTTGTTGGCTCCTTCAATGGTACTCATTTTGAAGCGTTTGACAACCAA
TCAAGAGTCGTAGATTTTGGTAAGGACTATTATGCCTTGCAAACTTTCTTCAACACTGAC
CCAACTTACGGTTCAGCATTAGGTATTGCCTGGGCTTCCAATTGGGAATACAGTGCTTTT
GTCCCAACTAACCCATGGAGATCATCCATGTCTTTGGTCCGCAAGTTTTCTTTGAATACT
GAATATCAAGCTAACCCAGAAACTGAATTGATCAACTTGAAAGCCGAACCAATCTTGAAC
GTTAGTAATGCTGGTCCATGGTCTCGTTTTGCTACTAACACAACCCTAACTAAGTCTAAT
TCTTACAGTGTTGATTTGAGTAACTCAACCGGCTCTTTGGAATTTGAATTGGTTTACGCG
GTTAATTCCACAAAAACAGTATCCAAGTCTGTCTTTGCTGACCTGTCCCTTTGGTTTAAG
GGTTTAGAAGATCCTGAAGAGTATTTAAGAATGGGTTTTGAAGTCAGTGCTTCTTCCTTC
TTTTTGGACCGTGGTAACTCTAAGGTTAAGTTTGTCAAGGAAAACCCATATTTCACAAAC
AGAATGTCTCTGAACAACCAGCCATTCAAGACTGAGGATGATCTAAGTTACTACAAGGTG
TACGGTTTATTGGATCAAAACATCTTGGAATTGTACTTCAATGATGGTGACGTGGTTTCT
ACGAATACCTACTTTATGACTACCGGTAACTCTCTAGGATCCGTAAACATGACCACTGGT
GTCGATGACTTGTTCTACATTGACAAGTTCCAAGTGAGGGAAGTCAAATAG

>KPN3828_SGRP1
ATGCTTTT
GCAAGCTTTCATTTTCCTTTTGGCTGGTTTTGCAGCTAAAATATCTGCATTAATGACAAA
CGAAACGAGTGATAGGCCTTTAGTCCACTTCACCCCCAACAAGGGTTGGATGAATGATCC
AAACGGATTGTGGTACGATGAAAAAGATGCTAAATGGCATCTTTACTTTCAGTACAATCC
AAATGATACCGTCTGGGGTACGCCATTGTATTGGGGCCATGCTACTTCCGATGATTTGAC
CCACTGGCAAGACGAACCCATTGCTATTGCTCCAAAGCGTAATGATTCTGGTGCTTTCTC
TGGTTCCATGGTTGTTGATTACAACAACACCAGTGGGTTTTTCAATGATACTATTGATCC
AAGACAAAGATGCGTTGCGATTTGGACTTATAACACTCCTGAAAGTGAAGAGCAATACAT
TAGCTATTCCCTTGATGGTGGTTACACTTTTACCGAATATCAAAAGAACCCTGTTTTAGC
TGCCAACTCCACTCAATTCAGAGATCCAAAGGTATTCTGGTATGAACCATCTCAAAAATG
GATTATGACAGCCGCCAAATCCCAAGAATACAAAATTGAAATATTTTCCTCCGATGACTT
GAAGTCCTGGAAGTTGGAATCTGCCTTTGCCAATGAAGGTTTCTTAGGCTACCAATATGA
ATGTCCAGGTTTGATCGAGGTCCCAACCGAGCAAGATGCTTCGAAATCCTACTGGGTCAT
GTTTATTTCTATCAACCCAGGTGCTCCAGCTGGCGGTTCCTTCAACCAATATTTTGTTGG
CTCCTTCAATGGTACTCATTTTGAAGCGTTTGACAACCAATCAAGAGTCGTAGATTTTGG
TAAGGACTATTATGCCTTGCAAACTTTCTTCAACACTGACCCAACTTACGGTTCAGCATT
AGGTATTGCCTGGGCTTCCAATTGGGAATACAGTGCTTTTGTCCCAACTAACCCATGGAG
ATCATCCATGTCTTTGGTCCGCAAGTTTTCTTTGAATACTGAATATCAAGCTAACCCAGA
AACTGAATTGATCAACTTGAAAGCCGAACCAATCTTGAACGTTAGTAATGCTGGTCCATG
GTCTCGTTTTGCTACTAACACAACCCTAACTAAGTCTAATTCTTACAGTGTTGATTTGAG
TAACTCAACCGGCTCTTTGGAATTTGAATTGGTTTACGCGGTTAATTCCACAAAAACAGT
ATCCAAGTCTGTCTTTGCTGACCTGTCCCTTTGGTTTAAGGGTTTAGAAGATCCTGAAGA
GTATTTAAGAATGGGTTTTGAAGTCAGTGCTTCTTCCTTCTTTTTGGACCGTGGTAACTC
TAAGGTTAAGTTTGTCAAGGAAAACCCATATTTCACAAACAGAATGTCTCTGAACAACCA
GCCATTCAAGACTGAGGATGATCTAAGTTACTACAAGGTGTACGGTTTATTGGATCAAAA
CATCTTGGAATTGTACTTCAATGATGGTGACGTGGTTTCTACGAATACCTACTTTATGAC
TACCGGTAACTCTCTAGGATCCGTAAACATGACCACTGGTGTCGATGACTTGTTCTACAT
TGACAAGTTCCAAGTGAGGGAAGTCAAATAG

>KPN3829_SGRP1
ATGCTTTTGCA
AGCTTTCATTTTCCTTTTGGCTGGTTTTGCAGCTAAAATATCTGCATTAATGACAAACGA
AACGAGTGATAGGCCTTTAGTCCACTTCACCCCCAACAAGGGTTGGATGAATGATCCAAA
CGGATTGTGGTACGATGAAAAAGATGCTAAATGGCATCTTTACTTTCAGTACAATCCAAA
TGATACCGTCTGGGGTACGCCATTGTATTGGGGCCATGCTACTTCCGATGATTTGACCCA
CTGGCAAGACGAACCCATTGCTATTGCTCCAAAGCGTAATGATTCTGGTGCTTTCTCTGG
TTCCATGGTTGTTGATTACAACAACACCAGTGGGTTTTTCAATGATACTATTGATCCAAG
ACAAAGATGCGTTGCGATTTGGACTTATAACACTCCTGAAAGTGAAGAGCAATACATTAG
CTATTCCCTTGATGGTGGTTACACTTTTACCGAATATCAAAAGAACCCTGTTTTAGCTGC
CAACTCCACTCAATTCAGAGATCCAAAGGTATTCTGGTATGAACCATCTCAAAAATGGAT
TATGACAGCCGCCAAATCCCAAGAATACAAAATTGAAATATTTTCCTCCGATGACTTGAA
GTCCTGGAAGTTGGAATCTGCCTTTGCCAATGAAGGTTTCTTAGGCTACCAATATGAATG
TCCAGGTTTGATCGAGGTCCCAACCGAGCAAGATGCTTCGAAATCCTACTGGGTCATGTT
TATTTCTATCAACCCAGGTGCTCCAGCTGGCGGTTCCTTCAACCAATATTTTGTTGGCTC
CTTCAATGGTACTCATTTTGAAGCGTTTGACAACCAATCAAGAGTCGTAGATTTTGGTAA
GGACTATTATGCCTTGCAAACTTTCTTCAACACTGACCCAACTTACGGTTCAGCATTAGG
TATTGCCTGGGCTTCCAATTGGGAATACAGTGCTTTTGTCCCAACTAACCCATGGAGATC
ATCCATGTCTTTGGTCCGCAAGTTTTCTTTGAATACTGAATATCAAGCTAACCCAGAAAC
TGAATTGATCAACTTGAAAGCCGAACCAATCTTGAACGTTAGTAATGCTGGTCCATGGTC
TCGTTTTGCTACTAACACAACCCTAACTAAGTCTAATTCTTACAGTGTTGATTTGAGTAA
CTCAACCGGCTCTTTGGAATTTGAATTGGTTTACGCGGTTAATTCCACAAAAACAGTATC
CAAGTCTGTCTTTGCTGACCTGTCCCTTTGGTTTAAGGGTTTAGAAGATCCTGAAGAGTA
TTTAAGAATGGGTTTTGAAGTCAGTGCTTCTTCCTTCTTTTTGGACCGTGGTAACTCTAA
GGTTAAGTTTGTCAAGGAAAACCCATATTTCACAAACAGAATGTCTCTGAACAACCAGCC
ATTCAAGACTGAGGATGATCTAAGTTACTACAAGGTGTACGGTTTATTGGATCAAAACAT
CTTGGAATTGTACTTCAATGATGGTGACGTGGTTTCTACGAATACCTACTTTATGACTAC
CGGTAACTCTCTAGGATCCGTAAACATGACCACTGGTGTCGATGACTTGTTCTACATTGA
CAAGTTCCAAGTGAGGGAAGTCAAATAG
