# Supplementary material for: The genetics of a putative social trait in natural populations of yeast
Source: Mol Ecol. 2014 Oct 4;23(20):5061–71. doi: 10.1111/mec.12904 (PMC4285311; doi:10.1111/mec.12904)
Supplement: Appendix S6 — S. cerevisiae SUC2 nucleotide sequences available for eight strains. Sequence files include ∼130 base pairs upstream and 200 base pairs downstream of the start and the stop codons, respectively. [file mec0023-5061-SD6.txt]

>s288c_SGD
ATAAATAGATATGTATTATTCTTCAAAACATTCTCTTGTTCTTGTGCTTTTTTTTTACCATATATCTTACTTTTTTTTTTCTCTCAGAGAAACAAGCAAAACAAAAAGCTTTTCTTTTCACTAACGTATATGATGCTTTTGCAAGCTTTCCTTTTCCTTTTGGCTGGTTTTGCAGCCAAAATATCTGCATCAATGACAAACGAAACTAGCGATAGACCTTTGGTCCACTTCACACCCAACAAGGGCTGGATGAATGACCCAAATGGGTTGTGGTACGATGAAAAAGATGCCAAATGGCATCTGTACTTTCAATACAACCCAAATGACACCGTATGGGGTACGCCATTGTTTTGGGGCCATGCTACTTCCGATGATTTGACTAATTGGGAAGATCAACCCATTGCTATCGCTCCCAAGCGTAACGATTCAGGTGCTTTCTCTGGCTCCATGGTGGTTGATTACAACAACACGAGTGGGTTTTTCAATGATACTATTGATCCAAGACAAAGATGCGTTGCGATTTGGACTTATAACACTCCTGAAAGTGAAGAGCAATACATTAGCTATTCTCTTGATGGTGGTTACACTTTTACTGAATACCAAAAGAACCCTGTTTTAGCTGCCAACTCCACTCAATTCAGAGATCCAAAGGTGTTCTGGTATGAACCTTCTCAAAAATGGATTATGACGGCTGCCAAATCACAAGACTACAAAATTGAAATTTACTCCTCTGATGACTTGAAGTCCTGGAAGCTAGAATCTGCATTTGCCAATGAAGGTTTCTTAGGCTACCAATACGAATGTCCAGGTTTGATTGAAGTCCCAACTGAGCAAGATCCTTCCAAATCTTATTGGGTCATGTTTATTTCTATCAACCCAGGTGCACCTGCTGGCGGTTCCTTCAACCAATATTTTGTTGGATCCTTCAATGGTACTCATTTTGAAGCGTTTGACAATCAATCTAGAGTGGTAGATTTTGGTAAGGACTACTATGCCTTGCAAACTTTCTTCAACACTGACCCAACCTACGGTTCAGCATTAGGTATTGCCTGGGCTTCAAACTGGGAGTACAGTGCCTTTGTCCCAACTAACCCATGGAGATCATCCATGTCTTTGGTCCGCAAGTTTTCTTTGAACACTGAATATCAAGCTAATCCAGAGACTGAATTGATCAATTTGAAAGCCGAACCAATATTGAACATTAGTAATGCTGGTCCCTGGTCTCGTTTTGCTACTAACACAACTCTAACTAAGGCCAATTCTTACAATGTCGATTTGAGCAACTCGACTGGTACCCTAGAGTTTGAGTTGGTTTACGCTGTTAACACCACACAAACCATATCCAAATCCGTCTTTGCCGACTTATCACTTTGGTTCAAGGGTTTAGAAGATCCTGAAGAATATTTGAGAATGGGTTTTGAAGTCAGTGCTTCTTCCTTCTTTTTGGACCGTGGTAACTCTAAGGTCAAGTTTGTCAAGGAGAACCCATATTTCACAAACAGAATGTCTGTCAACAACCAACCATTCAAGTCTGAGAACGACCTAAGTTACTATAAAGTGTACGGCCTACTGGATCAAAACATCTTGGAATTGTACTTCAACGATGGAGATGTGGTTTCTACAAATACCTACTTCATGACCACCGGTAACGCTCTAGGATCTGTGAACATGACCACTGGTGTCGATAATTTGTTCTACATTGACAAGTTCCAAGTAAGGGAAGTAAAATAGAGGTTATAAAACTTATTGTCTTTTTTATTTTTTTCAAAAGCCATTCTAAAGGGCTTTAGCTAACGAGTGACGAATGTAAAACTTTATGATTTCAAAGAATACCTCCAAACCATTGAAAATGTATTTTTATTTTTATTTTCTCCCGACCCCAGTTACCTGGAATTTGTTCTTTATGTACTTTATATAAGTATAATTCTCTT


>YPS128_SGRP2
ATAAATAGATATGTATTATTCTTCAAAACATTCTCTTGTTCTTGTGCTTTTTTTTTACCATATATCTTACTTTTTTTTTT
CTCTCAGAGAAACAAGCAAAACAAAAAGCTTTTCTTTTCACTAACGTATATGATGCTTTTGCAAGCTTTCCTTTTCCTTT
TGGCTGGTTTTGCAGCCAAAATATCTGCATCAATGACAAACGAAACTAGCGATAGACCTTTGGTCCACTTCACACCCAAC
AAGGGCTGGATGAATGACCCAAATGGGCTGTGGTACGATGAAAAAGATGCCAAATGGCATCTGTACTTTCAATACAACCC
AAATGACACCGTATGGGGTACGCCATTGTTTTGGGGCCATGCTACTTCCGATGATTTGACTCATTGGGAAGATGAACCCA
TTGCTATCGCTCCCAAGCGTAACGATTCAGGTGCTTTCTCTGGCTCCATGGTGGTTGATTACAACAACACGAGTGGGTTT
TTCAATGATACTATTGATCCAAGACAAAGATGCGTTGCAATTTGGACTTATAACACTCCTGAAAGTGAAGAGCAATACAT
TAGCTATTCCCTTGATGGTGGTTACACTTTTACTGAATACCAAAAGAACCCTGTTTTAGCTGCCAACTCCACTCAATTCA
GAGATCCAAAGGTGTTCTGGTATGAACCTTCTCAAAAATGGATTATGACGGCTGCCAAATCACAAGACTACAAAATTGAA
ATTTACTCCTCTGATGACTTGAAGTCCTGGAAGCTAGAATCTGCATTTGCCAATGAAGGTTTCTTAGGCTACCAATACGA
ATGTCCAGGTTTGATTGAAGTCCCAACTGAGCAAGATCCTTCCAAATCTTATTGGGTCATGTTTATTTCTATCAACCCAG
GTGCACCTGCTGGCGGTTCCTTCAACCAATATTTTGTTGGATCCTTCAATGGTACTCATTTTGAAGCGTTTGACAATCAA
TCTAGAGTGGTAGATTTTGGTAAGGACTACTATGCCTTGCAAACTTTCTTCAACACTGACCCAACCTACGGTTCAGCATT
AGGTATTGCCTGGGCTTCAAACTGGGAGTACAGTGCCTTTGTCCCAACTAACCCATGGAGATCATCCATGTCTTTGGTCC
GCAAGTTTTCTTTGAACACTGAATATCAAGCTAATCCAGAGACTGAATTGATCAATTTGAAAGCCGAACCAATATTGAAC
ATTAGTAATGCTGGCCCCTGGTCTCGTTTTGCTACCAACACAACTCTAACTAAGGCCAATTCTTACAATGTCGATTTGAG
CAACTCGACTGGTACCCTAGAGTTTGAGTTGGTTTACGCTGTTAACACCACACAAACCATATCCAAATCCGTCTTTGCCG
ACTTATCACTTTGGTTCAAGGGTTTAGAAGATCCTGAAGAATATTTGAGAATGGGTTTTGAAGTCAGTGCTTCTTCCTTC
TTTTTGGACCGTGGTAACTCTAAGGTCAAGTTTGTCAAGGAGAACCCATATTTCACAAACAGAATGTCTGTCAACAACCA
ACCATTCAAGTCTGAGAACGACCTAAGTTACTATAAAGTGTACGGCCTACTGGATCAAAACATCTTGGAATTGTACTTCA
ACGATGGAGATGTGGTTTCTACAAATACCTACTTCATGACCACCGGTAACGCTCTAGGATCTGTGAACATGACCACTGGT
GTCGATAATTTGTTCTACATTGACAAGTTCCAAGTAAGGGAAGTAAAATAGAGGTTATAAAACTTATTGTCTTTTTTATT
TTTTTCAAAAGCCATTCTAAAGGGCTTTAGCTAACGAGTGACGAATGTAAAACTTTATGATTTCAAAGAATACCTCCAAA
CCATTGAAAATGTATTTTTATTTTTATTTTCTCCCGACCCCAGTTACCTGGAATTTGTTCTTTATGTACTTTATATAAGT
ATAATTCTCTT


>UWOPS83-787.3_SGRP2
ATAAATAGATATGTATTATTCTTCAAAACATTCTCTTGTTCTTGTGCTTTTTTTTTACCATATATCTTACTTTTTTTTTT
CTCTCAGAGAAACAAGCAAAACAAAAAGCTTTTCTTTTCACTAACGTATATGATGCTTTTGCAAGCTTTCCTTTTCCTTT
TGGCTGGTTTTGCAGCCAAAATATCTGCATCAATGACAAACGAAACTAGCGATAGACCTTTGGTCCACTTCACACCCAAC
AAGGGCTGGATGAATGACCCAAATGGGCTGTGGTACGATGAAAAAGATGCCAAATGGCATCTGTACTTTCAATACAACCC
AAATGACACCGTATGGGGTACGCCATTGTTTTGGGGCCATGCTACTTCCGATGATTTGACTCATTGGGAAGATGAACCCA
TTGCTATCGCTCCCAAGCGTAACGATTCAGGTGCTTTCTCTGGCTCCATGGTGGTTGATTACAACAACACGAGTGGGTTT
TTCAATGATACTATTGATCCAAGACAAAGATGCGTTGCAATTTGGACTTATAACACTCCTGAAAGTGAAGAGCAATACAT
TAGCTATTCCCTTGATGGTGGTTACACTTTTACTGAATACCAAAAGAACCCTGTTTTAGCTGCCAACTCCACTCAATTCA
GAGATCCAAAGGTGTTCTGGTATGAACCTTCTCAAAAATGGATTATGACGGCTGCCAAATCACAAGACTACAAAATTGAA
ATTTACTCCTCTGATGACTTGAAGTCCTGGAAGCTAGAATCTGCATTTGCCAATGAAGGTTTCTTAGGCTACCAATACGA
ATGTCCAGGTTTGATTGAAGTCCCAACTGAGCAAGATCCTTCCAAATCTTATTGGGTCATGTTTATTTCTATCAACCCAG
GTGCACCTGCTGGCGGTTCCTTCAACCAATATTTTGTTGGATCCTTCAATGGTACTCATTTTGAAGCGTTTGACAATCAA
TCTAGAGTGGTAGATTTTGGTAAGGACTACTATGCCTTGCAAACTTTCTTCAACACTGACCCAACCTACGGTTCAGCATT
AGGTATTGCCTGGGCTTCAAACTGGGAGTACAGTGCCTTTGTCCCAACTAACCCATGGAGATCATCCATGTCTTTGGTCC
GCAAGTTTTCTTTGAACACTGAATATCAAGCTAATCCAGAGACTGAATTGATCAATTTGAAAGCCGAACCAATATTGAAC
ATTAGTAATGCTGGCCCCTGGTCTCGTTTTGCTACCAACACAACTCTAACTAAGGCCAATTCTTACAATGTCGATTTGAG
CAACTCGACTGGTACCCTAGAGTTTGAGTTGGTTTACGCTGTTAACACCACACAAACCATATCCAAATCCGTCTTTGCCG
ACTTATCACTTTGGTTCAAGGGTTTAGAAGATCCTGAAGAATATTTGAGAATGGGTTTTGAAGTCAGTGCTTCTTCCTTC
TTTTTGGACCGTGGTAACTCTAAGGTCAAGTTTGTCAAGGAGAACCCATATTTCACAAACAGAATGTCTGTCAACAACCA
ACCATTCAAGTCTGAGAACGACCTAAGTTACTATAAAGTGTACGGCCTACTGGATCAAAACATCTTGGAATTGTACTTCA
ACGATGGAGATGTGGTTTCTACAAATACCTACTTCATGACCACCGGTAACGCTCTAGGATCTGTGAACATGACCACTGGT
GTCGATAATTTGTTCTACATTGACAAGTTCCAAGTAAGGGAAGTAAAATAGAGGTTATAAAACTTATTGTCTTTTTTATT
TTTTTCAAAAGCCATTCTAAAGGGCTTTAGCTAACGAGTGACGAATGTAAAACTTTATGATTTCAAAGAATACCTCCAAA
CCATTGAAAATGTATTTTTATTTTTATTTTCTCCCGACCCCAGTTACCTGGAATTTGTTCTTTATGTACTTTATATAAGT
ATAATTCTCTT


>UWOPS03-461.4_SGRP2
ATGCTACTTCGAATGATTTGACTCACTGGCAAGATGAACCTGTTGCTATCGCGCCCAAGCGTAACGACTCTGGTGCTTAT
TCTGGTTCGATGGTGATTGACCACAACAACACTAGTGGGTTTTTCAATGATACTGTTGATCCAAGACAAAGATGCGTGGC
AATCTGGACTTATAATACTCCAGAAAGTGAAGAACAATACATTAGCTATTCCCTTGATGGTGGTTACACTTTTACTGAAT
ACCAAAAGAACCCTGTTTTAGCTGCCAACTCCACTCAATTCAGAGATCCAAAGGTGTTCTGGTATGAACCTTCTCAAAAA
TGGATTATGACGGCTGCCAAATCACAAGACTACAAAATTGAAATTTACTCCTCTGATGACTTGAAGTCCTGGAAGCTAGA
ATCTGCATTTGCCAATGAAGGTTTCTTAGGCTACCAATATGAATGTCCAGGTTTGATTGAAGTCCCAACTGAGCAAGATC
CTTCCAAATCCTATTGGGTCATGTTTATTTCTATCAACCCAGGTGCACCTGCTGGCGGTTCCTTCAACCAATATTTTGTT
GGATCCTTCAATGGTACTCATTTTGAAGCGTTTGACAATCAATCTAGAGTGGTAGATTTTGGTAAGGACTACTATGCCTT
GCAAACTTTCTTCAACACTGACCCAACCTACGGTTCAGCATTAGGTATTGCCTGGGCTTCAAACTGGGAGTACAGTGCCT
TTGTCCCAACTAACCCATGGAGATCATCCATGTCTTTGGTCCGCAAGTTTTCTTTGAACACTGAATATCAAGCTAATCCA
GAGACTGAATTGATCAATTTGAAAGCTGAACCAATACTGAACATTAGTAATGCCGGTCCATGGTTACACTTTGCCAGCAA
CTCCACTTTGACGAAAGCCAATTCGTTCAGCGTAGATTTGAGTAATTCTACCGGCACATTAGAGTTTGAGTTGGTTTACG
CTGTTAACACCACACAATCTGTTTCTAAAAGTGTCTTTTCAGACTTATCTCTTTGGTTTAAAGGTTTAGAAGATCCTGAA
GAATATTTAAGAATGGGTTTTGAAGCCAGTGCTTCTTCCTTCTTTTTGGACCGTGGTAACTCTAAGGTCAAGTTTGTCAA
GGAGAACCCATATTTCACAAACAGAATGTCTGTCAACAACCAACCATTCAAGTCTGAGAACGACCTAAGTTACTATAAAG
TGTACGGCCTACTGGATCAAAACATCTTGGAATTGTACTTCAACGATGGAGATGTGGTTTCTACAAATACCTACTTCATG
ACCACCGGTAACGCTCTAGGATCTGTGAACATGACCACTGGTGTCGATAATTTGTTCTACATTGACAAGTTCCAAGTAAG
GGAAGTAAAATAGAGGT

>DBVPG1373_SGRP2
ATAAATAGATATGTATTATTCTTCAAAACATTCTCTTGTTCTTGTGCTTTTTTTTACCATATATCTTACTTTTTTTTTTC
TCTCAGAGAAACAAGCAAAACAAAAAGCTTTTCTTTTCACTAACGTATATGATGCTTTTGCAAGCTTTCCTTTTCCTTTT
GGCTGGTTTTGCAGCCAAAATATCTGCATCAATGACAAACGAAACTAGCGATAGACCTTTGGTCCACTTCACACCCAACA
AGGGCTGGATGAATGACCCAAATGGGTTGTGGTACGATGAAAAAGATGCCAAATGGCATCTGTACTTTCAATACAACCCA
AATGACACCGTATGGGGTACGCCATTGTTTTGGGGCCATGCTACTTCCGATGATTTGACTCATTGGGAAGATGAACCCAT
TGCTATCGCTCCCAAGCGTAACGATTCAGGTGCTTTCTCTGGCTCCATGGTGGTTGATTACAACAACACCAGTGGGTTTT
TCAATGATACTATTGATCCAAGACAAAGATGCGTTGCAATTTGGACTTATAACACTCCTGAAAGTGAAGAGCAATACATT
AGCTATTCCCTTGATGGTGGTTACACTTTTACTGAATACCAAAAGAACCCTGTTTTAGCTGCCAACTCCACTCAATTCAG
AGATCCAAAGGTGTTCTGGTATGAACCTTCTCAAAAATGGATTATGACGGCTGCCAAATCACAAGACTACAAAATTGAAA
TTTACTCCTCGGATGACTTGAAGTCCTGGAAGTTAGAATCTGCATTTGCCAATGAAGGTTTCTTAGGCTACCAATATGAA
TGTCCAGGTTTGATTGAAGTCCCAACTGAGCAAGATCCTTCCAAATCCTATTGGGTCATGTTTATTTCTATCAACCCAGG
TGCACCTGCTGGCGGTTCCTTCAACCAATATTTTGTTGGATCCTTCAATGGTACTCATTTTGAAGCGTTTGACAATCAAT
CTAGAGTGGTAGATTTTGGTAAGGACTACTATGCCTTACAAACTTTCTTCAACACTGACCCAACCTACGGTTCAGCATTA
GGTATTGCCTGGGCTTCAAACTGGGAGTACAGTGCCTTTGTCCCAACTAACCCATGGAGATCATCCATGTCTTTGGTCCG
CAAGTTTTCTTTGAACACTGAATATCAAGCTAATCCAGAGACTGAATTGATCAATTTGAAAGCCGAACCAATATTGAACA
TTAGTAATGCTGGCCCCTGGTCTCGTTTTGCTACTAACACAACTCTAACTAAGGCCAATTCTTACAATGTCGATTTGAGC
AACTCGACTGGTACCCTAGAGTTTGAGTTGGTTTACGCTGTTAACACCACACAAACCATATCCAAATCCGTCTTCCCCGA
CTTATCACTTTGGTTCAAGGGTTTAGAAGATCCTGAAGAATATTTGAGAATGGGTTTTGAAGTCAGTGCTTCTTCCTTCT
TTTTGGACCGTGGTAACTCTAAGGTCAAGTTTGTCAAGGAGAACCCATATTTCACAAACAGAATGTCTGTCAACAACCAA
CCATTCAAGTCTGAGAACGACCTAAGTTACTATAAAGTGTACGGCCTACTGGATCAAAACATCTTGGAATTGTACTTCAA
CGATGGAGATGTGGTTTCTACAAATACCTACTTCATGACCACCGGTAACGCTCTAGGATCTGTGAACATGACCACCGGTG
TCGATAATTTGTTCTACATTGACAAGTTCCAAGTAAGGGAAGTAAAATAGAGGTTATAAAACTTATTGTCTTTTTTATTT
TTTTCAAAAGCCATTCTAAAGGGCTTTAGCTAACGAGTGACGAATGTAAAACTTTATGATTTCAAAGAATACCTCCAAAC
CATTGAAAATGTATTTTTATTTTTATTTTCTCCCGACCCCAGTTACCTGGAATTTGTTCTTTATGTACTTTATATAAGTA
TAATTCTCTT

>YPS606_SGRP1
ATAAATAGATATGTATTATTCTTC
AAAACATTCTCTTGTTCTTGTGCTTTTTTTTTACCATATATCTTACTTTTTTTTTTCTCT
CAGAGAAACAAGCAAAACAAAAAGCTTTTCTTTTCACTAACGTATATGATGCTTTTGCAA
GCTTTCCTTTTCCTTTTGGCTGGTTTTGCAGCCAAAATATCTGCATCAATGACAAACGAA
ACTAGCGATAGACCTTTGGTCCACTTCACACCCAACAAGGGCTGGATGAATGACCCAAAT
GGGCTGTGGTACGATGAAAAAGATGCCAAATGGCATCTGTACTTTCAATACAACCCAAAT
GACACCGTATGGGGTACGCCATTGTTTTGGGGCCATGCTACTTCCGATGATTTGACTCAT
TGGGAAGATGAACCCATTGCTATCGCTCCCAAGCGTAACGATTCAGGTGCTTTCTCTGGC
TCCATGGTGGTTGATTACAACAACACGAGTGGGTTTTTCAATGATACTATTGATCCAAGA
CAAAGATGCGTTGCAATTTGGACTTATAACACTCCTGAAAGTGAAGAGCAATACATTAGC
TATTCCCTTGATGGTGGTTACACTTTTACTGAATACCAAAAGAACCCTGTTTTAGCTGCC
AACTCCACTCAATTCAGAGATCCAAAGGTGTTCTGGTATGAACCTTCTCAAAAATGGATT
ATGACGGCTGCCAAATCACAAGACTACAAAATTGAAATTTACTCCTCTGATGACTTGAAG
TCCTGGAAGCTAGAATCTGCATTTGCCAATGAAGGTTTCTTAGGCTACCAATACGAATGT
CCAGGTTTGATTGAAGTCCCAACTGAGCAAGATCCTTCCAAATCTTATTGGGTCATGTTT
ATTTCTATCAACCCAGGTGCACCTGCTGGCGGTTCCTTCAACCAATATTTTGTTGGATCC
TTCAATGGTACTCATTTTGAAGCGTTTGACAATCAATCTAGAGTGGTAGATTTTGGTAAG
GACTACTATGCCTTGCAAACTTTCTTCAACACTGACCCAACCTACGGTTCAGCATTAGGT
ATTGCCTGGGCTTCAAACTGGGAGTACAGTGCCTTTGTCCCAACTAACCCATGGAGATCA
TCCATGTCTTTGGTCCGCAAGTTTTCTTTGAACACTGAATATCAAGCTAATCCAGAGACT
GAATTGATCAATTTGAAAGCCGAACCAATATTGAACATTAGTAATGCTGGCCCCTGGTCT
CGTTTTGCTACCAACACAACTCTAACTAAGGCCAATTCTTACAATGTCGATTTGAGCAAC
TCGACTGGTACCCTAGAGTTTGAGTTGGTTTACGCTGTTAACACCACACAAACCATATCC
AAATCCGTCTTTGCCGACTTATCACTTTGGTTCAAGGGTTTAGAAGATCCTGAAGAATAT
TTGAGAATGGGTTTTGAAGTCAGTGCTTCTTCCTTCTTTTTGGACCGTGGTAACTCTAAG
GTCAAGTTTGTCAAGGAGAACCCATATTTCACAAACAGAATGTCTGTCAACAACCAACCA
TTCAAGTCTGAGAACGACCTAAGTTACTATAAAGTGTACGGCCTACTGGATCAAAACATC
TTGGAATTGTACTTCAACGATGGAGATGTGGTTTCTACAAATACCTACTTCATGACCACC
GGTAACGCTCTAGGATCTGTGAACATGACCACTGGTGTCGATAATTTGTTCTACATTGAC
AAGTTCCAAGTAAGGGAAGTAAAATAGAGGTTATAAAACTTATTGTCTTTTTTATTTTTT
TCAAAAGCCATTCTAAAGGGCTTTAGCTAACGAGTGACGAATGTAAAACTTTATGATTTC
AAAGAATACCTCCAAACCATTGAAAATGTATTTTTATTTTTATTTTCTCCCGACCCCAGT
TACCTGGAATTTGTTCTTTATGTACTTTATATAAGTATAATTCTCTT


>DBVPG1788_SGRP1
ATAAATAGATATGTATTATTCTTCAAAACATTCTCTTGTTCTTGTGCTTTTTTTTACCATATATCT
TACTTTTTTTTTTCTCTCAGAGAAACAAGCAAAACAAAAAGCTTTTCTTTTCACTAACGT
ATATGATGCTTTTGCAAGCTTTCCTTTTCCTTTTGGCTGGTTTTGCAGCCAAAATATCTG
CATCAATGACAAACGAAACTAGCGATAGACCTTTGGTCCACTTCACACCCAACAAGGGCT
GGATGAATGACCCAAATGGGTTGTGGTACGATGAAAAAGATGCCAAATGGCATCTGTACT
TTCAATACAACCCAAATGACACCGTATGGGGTACGCCATTGTTTTGGGGCCATGCTACTT
CCGATGATTTGACTCATTGGGAAGATGAACCCATTGCTATCGCTCCCAAGCGTAACGATT
CAGGTGCTTTCTCTGGCTCCATGGTGGTTGATTACAACAACACCAGTGGGTTTTTCAATG
ATACTATTGATCCAAGACAAAGATGCGTTGCAATTTGGACTTATAACACTCCTGAAAGTG
AAGAGCAATACATTAGCTATTCCCTTGATGGTGGTTACACTTTTACTGAATACCAAAAGA
ACCCTGTTTTAGCTGCCAACTCCACTCAATTCAGAGATCCAAAGGTGTTCTGGTATGAAC
CTTCTCAAAAATGGATTATGACGGCTGCCAAATCACAAGACTACAAAATTGAAATTTACT
CCTCGGATGACTTGAAGTCCTGGAAGTTAGAATCTGCATTTGCCAATGAAGGTTTCTTAG
GCTACCAATATGAATGTCCAGGTTTGATTGAAGTCCCAACTGAGCAAGATCCTTCCAAAT
CCTATTGGGTCATGTTTATTTCTATCAACCCAGGTGCACCTGCTGGCGGTTCCTTCAACC
AATATTTTGTTGGATCCTTCAATGGTACTCATTTTGAAGCGTTTGACAATCAATCTAGAG
TGGTAGATTTTGGTAAGGACTACTATGCCTTACAAACTTTCTTCAACACTGACCCAACCT
ACGGTTCAGCATTAGGTATTGCCTGGGCTTCAAACTGGGAGTACAGTGCCTTTGTCCCAA
CTAACCCATGGAGATCATCCATGTCTTTGGTCCGCAAGTTTTCTTTGAACACTGAATATC
AAGCTAATCCAGAGACTGAATTGATCAATTTGAAAGCCGAACCAATATTGAACATTAGTA
ATGCTGGCCCCTGGTCTCGTTTTGCTACTAACACAACTCTAACTAAGGCCAATTCTTACA
ATGTCGATTTGAGCAACTCGACTGGTACCCTAGAGTTTGAGTTGGTTTACGCTGTTAACA
CCACACAAACCATATCCAAATCCGTCTTCCCCGACTTATCACTTTGGTTCAAGGGTTTAG
AAGATCCTGAAGAATATTTGAGAATGGGTTTTGAAGTCAGTGCTTCTTCCTTCTTTTTGG
ACCGTGGTAACTCTAAGGTCAAGTTTGTCAAGGAGAACCCATATTTCACAAACAGAATGT
CTGTCAACAACCAACCATTCAAGTCTGAGAACGACCTAAGTTACTATAAAGTGTACGGCC
TACTGGATCAAAACATCTTGGAATTGTACTTCAACGATGGAGATGTGGTTTCTACAAATA
CCTACTTCATGACCACCGGTAACGCTCTAGGATCTGTGAACATGACCACCGGTGTCGATA
ATTTGTTCTACATTGACAAGTTCCAAGTAAGGGAAGTAAAATAGAGGTTATAAAACTTAT
TGTCTTTTTTATTTTTTTCAAAAGCCATTCTAAAGGGCTTTAGCTAACGAGTGACGAATG
TAAAACTTTATGATTTCAAAGAATACCTCCAAACCATTGAAAATGTATTTTTATTTTTAT
TTTCTCCCGACCCCAGTTACCTGGAATTTGTTCTTTATGTACTTTATATAAGTATAATTC
TCTT

>UWOPS05-227.2_SGRP1
ATAAATAGATATGTATTATT
CTTCAAAACATTCTCTTGTTCTTGTGCTTTTTTTTTACCATATATCTTACTTTTTTTTTT
CTCTCGGAGAAACAAGCAAAACAAAAAGCTTTTCTTTTCACTAACGTATATGATGCTTTT
GCAAGCTTTCCTTTTCCTTTTGGCTGGTTTTGCAGCCAAAATATCTGCATCAATGACAAA
CGAAACTAGCGATAGACCTTTGGTCCACTTCACACCCAACAAGGGCTGGATGAATGACCC
AAATGGGTTGTGGTACGATGAAAAAGATGCCAAATGGCATCTGTACTTTCAATACAACCC
AAATGACACCGTATGGGGTACGCCATTGTTTTGGGGCCATGCTACTTCGAATGATTTGAC
TCACTGGCAAGATGAACCTGTTGCTATCGCGCCCAAGCGTAACGACTCTGGTGCTTATTC
TGGTTCGATGGTGATTGACCACAACAACACTAGTGGGTTTTTCAATGATACTGTTGATCC
AAGACAAAGATGCGTGGCAATCTGGACTTATAATACTCCAGAAAGTGAAGAACAATACAT
TAGCTATTCCCTTGATGGTGGTTACACTTTTACTGAATACCAAAAGAACCCTGTTTTAGC
TGCCAACTCCACTCAATTCAGAGATCCAAAGGTGTTCTGGTATGAACCTTCTCAAAAATG
GATTATGACGGCTGCCAAATCACAAGACTACAAAATTGAAATTTACTCCTCTGATGACTT
GAAGTCCTGGAAGCTAGAATCTGCATTTGCCAATGAAGGTTTCTTAGGCTACCAATATGA
ATGTCCAGGTTTGATTGAAGTCCCAACTGAGCAAGATCCTTCCAAATCCTATTGGGTCAT
GTTTATTTCTATCAACCCAGGTGCACCTGCTGGCGGTTCCTTCAACCAATATTTTGTTGG
ATCCTTCAATGGTACTCATTTTGAAGCGTTTGACAATCAATCTAGAGTGGTAGATTTTGG
TAAGGACTACTATGCCTTGCAAACTTTCTTCAACACTGACCCAACCTACGGTTCAGCATT
AGGTATTGCCTGGGCTTCAAACTGGGAGTACAGTGCCTTTGTCCCAACTAACCCATGGAG
ATCATCCATGTCTTTGGTCCGCAAGTTTTCTTTGAACACTGAATATCAAGCTAATCCAGA
GACTGAATTGATCAATTTGAAAGCTGAACCAATACTGAACATTAGTAATGCCGGTCCATG
GTTACACTTTGCCAGCAACTCCACTTTGACGAAAGCCAATTCGTTCAGCGTAGATTTGAG
TAATTCTACCGGCACATTAGAGTTTGAGTTGGTTTACGCTGTTAACACCACACAATCTGT
TTCTAAAAGTGTCTTTTCAGACTTATCTCTTTGGTTTAAAGGTTTAGAAGATCCTGAAGA
ATATTTAAGAATGGGTTTTGAAGCCAGTGCTTCTTCCTTCTTTTTGGACCGTGGTAACTC
TAAGGTCAAGTTTGTCAAGGAGAACCCATATTTCACAAACAGAATGTCTGTCAACAACCA
ACCATTCAAGTCTGAGAACGACCTAAGTTACTATAAAGTGTACGGCCTACTGGATCAAAA
CATCTTGGAATTGTACTTCAACGATGGAGATGTGGTTTCTACAAATACCTACTTCATGAC
CACCGGTAACGCTCTAGGATCTGTGAACATGACCACTGGTGTCGATAATTTGTTCTACAT
TGACAAGTTCCAAGTAAGGGAAGTAAAATAGAGGTCATAAAACTTATTGTCTTTTTTATT
TTTTTCAAAAGCCATTCTAAAGGGCTTTTGCTAACGAGTGACGAATGTAAAACTTTATGA
TTTCAAAGAATACCTCCAAACCATTGAAAATTTATTTTTATTTTTATTTTCTCCCGACCC
CAGTTACCTGGAATTTGTTCTTTATGTACTTTATATAAGTATGATTTTGTT

>UWOPS05-217.3_SGRP1
ATAAATAGA
TATGTATTATTCTTCAAAACATTCTCTTGTTCTTGTGCTTTTTTTTTACCATATATCTTA
CTTTTTTTTTTCTCTCGGAGAAACAAGCAAAACAAAAAGCTTTTCTTTTCACTAACGTAT
ATGATGCTTTTGCAAGCTTTCCTTTTCCTTTTGGCTGGTTTTGCAGCCAAAATATCTGCA
TCAATGACAAACGAAACTAGCGATAGACCTTTGGTCCACTTCACACCCAACAAGGGCTGG
ATGAATGACCCAAATGGGTTGTGGTACGATGAAAAAGATGCCAAATGGCATCTGTACTTT
CAATACAACCCAAATGACACCGTATGGGGTACGCCATTGTTTTGGGGCCATGCTACTTCG
AATGATTTGACTCACTGGCAAGATGAACCTGTTGCTATCGCGCCCAAGCGTAACGACTCT
GGTGCTTATTCTGGTTCGATGGTGATTGACCACAACAACACTAGTGGGTTTTTCAATGAT
ACTGTTGATCCAAGACAAAGATGCGTGGCAATCTGGACTTATAATACTCCAGAAAGTGAA
GAACAATACATTAGCTATTCCCTTGATGGTGGTTACACTTTTACTGAATACCAAAAGAAC
CCTGTTTTAGCTGCCAACTCCACTCAATTCAGAGATCCAAAGGTGTTCTGGTATGAACCT
TCTCAAAAATGGATTATGACGGCTGCCAAATCACAAGACTACAAAATTGAAATTTACTCC
TCTGATGACTTGAAGTCCTGGAAGCTAGAATCTGCATTTGCCAATGAAGGTTTCTTAGGC
TACCAATATGAATGTCCAGGTTTGATTGAAGTCCCAACTGAGCAAGATCCTTCCAAATCC
TATTGGGTCATGTTTATTTCTATCAACCCAGGTGCACCTGCTGGCGGTTCCTTCAACCAA
TATTTTGTTGGATCCTTCAATGGTACTCATTTTGAAGCGTTTGACAATCAATCTAGAGTG
GTAGATTTTGGTAAGGACTACTATGCCTTGCAAACTTTCTTCAACACTGACCCAACCTAC
GGTTCAGCATTAGGTATTGCCTGGGCTTCAAACTGGGAGTACAGTGCCTTTGTCCCAACT
AACCCATGGAGATCATCCATGTCTTTGGTCCGCAAGTTTTCTTTGAACACTGAATATCAA
GCTAATCCAGAGACTGAATTGATCAATTTGAAAGCTGAACCAATACTGAACATTAGTAAT
GCCGGTCCATGGTTACACTTTGCCAGCAACTCCACTTTGACGAAAGCCAATTCGTTCAGC
GTAGATTTGAGTAATTCTACCGGCACATTAGAGTTTGAGTTGGTTTACGCTGTTAACACC
ACACAATCTGTTTCTAAAAGTGTCTTTTCAGACTTATCTCTTTGGTTTAAAGGTTTAGAA
GATCCTGAAGAATATTTGAGAATGGGTTTTGAAGCCAGTGCTTCTTCCTTCTTTTTGGAC
CGTGGTAACTCTAAGGTCAAGTTTGTCAAGGAGAACCCATATTTCACAAACAGAATGTCT
GTCAACAACCAACCATTCAAGTCTGAGAACGACCTAAGTTACTATAAAGTGTACGGCCTA
CTGGATCAAAACATCTTGGAATTGTACTTCAACGATGGAGATGTGGTTTCTACAAATACC
TACTTCATGACCACCGGTAACGCTCTAGGATCTGTGAACATGACCACTGGTGTCGATAAT
TTGTTCTACATTGACAAGTTCCAAGTAAGGGAAGTAAAATAGAGGTTATAAAACTTATTG
TCTTTTTTATTTTTTTCAAAAGCCATTCTAAAGGGCTTTAGCTAACGAGTGACGAATGTA
AAACTTTATGATTTCAAAGAATACCTCCAAACCATTGAAAATGTATTTTTATTTTTATAT
TCTCCCGACCCCAGTTACCTGGAATTTGTTCTTTATGTACTTTATATAAGTATAATTTCT
CTT
