# Supplementary material for: The genetics of a putative social trait in natural populations of yeast
Source: Mol Ecol. 2014 Oct 4;23(20):5061–71. doi: 10.1111/mec.12904 (PMC4285311; doi:10.1111/mec.12904)
Supplement: Fig S1 — Southern blot confirmation of SUC2 knockouts in the multiple-copied strains, and common laboratory strain C.Lab.1 (S288c). [file mec0023-5061-SD8.txt]

1.
C
.N
ec
ta
r.Ma
la
ys
ia
1.
su
c2
::N
A
TMX 
2.
C
.N
ec
ta
r.Ma
la
ys
ia
.1
 
3.
C
.N
ec
ta
r.Ma
la
ys
ia
.2
 
4.C.Ginger
.W
ine 
5.C.Ginger
.W
ine.
su
c2
::N
A
TMX 
6.
C
.N
ec
ta
r.Ma
la
ys
ia
2.
su
c2
::N
A
TMX 
7.
C
.N
ec
ta
r.Ma
la
ys
ia
.3
 
8.C.Lab.1.
su
c2
::K
A
N
MX 
9.C.Billi.W
ine.
su
c2
::N
A
TMX 
10
.C
.N
ec
ta
r.Ma
la
ys
ia
3.
su
c2
::N
A
TMX 
11
.C
.L
ab
.1
 
12.C.Billi.W
ine 
SUC2 (Chromosome IX) 
SUC1 (Chromosome VII) 
SUC3 (Chromosome II) 
SUC9 (Chromosome XIV) 
SUC8 (Chromosome X) 
